# Supplementary material for: A comprehensive SPET-based linkage mapping for berry texture and defective seed development in grapevine
Source: Front Plant Sci. 2026 May 15;17:1804241. doi: 10.3389/fpls.2026.1804241 (PMC13219353; doi:10.3389/fpls.2026.1804241)
Supplement: Supplementary file 3 [file Table1.xlsx]

## Sheet: Raboso Veronese
Supplementary file 2. Sheet 1. Linkage map obtained for Raboso Veronese. For each mapped marker, LG, genetic position, physical position, and annotated chromosome are indicated.
LG	marker	genetic position	Chromosome	Physical position
1	chr1_394095	0	1	394095
1	chr1_461735	1.61	1	461735
1	chr1_473723	2.13	1	473723
1	chr1_1248361	6.28	1	1248361
1	chr1_1528379	7.44	1	1528379
1	chr1_1528507	9.55	1	1528507
1	chr1_1528535	10.04	1	1528535
1	chr1_1582236	12.51	1	1582236
1	chr1_1583156	13.11	1	1583156
1	chr1_1764250	15.2	1	1764250
1	chr1_1889441	16.2	1	1889441
1	chr1_2281514	17.68	1	2281514
1	chr1_2281537	18.15	1	2281537
1	chr1_2292074	18.25	1	2292074
1	chr1_2550157	19.84	1	2550157
1	chr1_2675539	22.51	1	2675539
1	chr1_2771718	26.76	1	2771718
1	chr1_2771822	28.33	1	2771822
1	chr1_3249600	32.35	1	3249600
1	chr1_3282007	35.21	1	3282007
1	chr1_3721560	43.44	1	3721560
1	chr1_3721602	44.01	1	3721602
1	chr1_3721637	45.74	1	3721637
1	chr1_3849969	48.48	1	3849969
1	chr1_3860062	51.61	1	3860062
1	chr1_3996370	54.99	1	3996370
1	chr1_4029239	57.2	1	4029239
1	chr1_4029245	57.8	1	4029245
1	chr1_4029300	59.5	1	4029300
1	chr1_4052256	62.46	1	4052256
1	chr1_4059414	63.01	1	4059414
1	chr1_4059428	64.57	1	4059428
1	chr1_4086987	67.7	1	4086987
1	chr1_4194267	71.38	1	4194267
1	chr1_4436801	75.05	1	4436801
1	chr1_4437892	76.21	1	4437892
1	chr1_4588682	79.23	1	4588682
1	chr1_4588766	79.72	1	4588766
1	chr1_4702794	82.06	1	4702794
1	chr1_4928298	84.45	1	4928298
1	chr1_5110687	85.52	1	5110687
1	chr1_5948674	96.18	1	5948674
1	chr1_5973802	100.28	1	5973802
1	chr1_6188092	103.61	1	6188092
1	chr1_6809975	105.83	1	6809975
1	chr1_6863457	107.36	1	6863457
1	chr1_6913670	109.07	1	6913670
1	chr1_7796597	112.78	1	7796597
1	chr1_9031903	116.11	1	9031903
1	chr1_9035336	119.63	1	9035336
1	chr1_9873508	125.72	1	9873508
1	chr1_9880482	126.76	1	9880482
1	chr1_9901904	127.78	1	9901904
1	chr1_9924980	129.34	1	9924980
1	chr1_10215263	131.49	1	10215263
1	chr1_10589971	135.38	1	10589971
1	chr1_11524289	139.83	1	11524289
1	chr1_11524316	140.88	1	11524316
1	chr1_11452145	141.92	1	11452145
1	chr1_11524291	143.51	1	11524291
1	chr1_11524283	144.03	1	11524283
1	chr1_11874966	148.11	1	11874966
1	chr1_12081717	150.92	1	12081717
1	chr1_12106278	151.56	1	12106278
1	chr1_12440342	156.01	1	12440342
1	chr1_13989145	158.9	1	13989145
1	chr1_random_313933	162.35	1
1	chr1_random_313984	164.04	1
1	chr1_random_556782	165.11	1
1	chr1_random_556800	166.18	1
1	chr1_16896799	168.45	1	16896799
1	chr1_15555887	169.01	1	15555887
1	chr1_16286592	170.49	1	16286592
1	chr1_16896756	173.49	1	16896756
1	chr1_17879982	179.89	1	17879982
1	chr1_18009018	182.22	1	18009018
1	chr1_18908204	184.9	1	18908204
1	chr1_19181715	186.91	1	19181715
1	chr1_19181797	187.49	1	19181797
1	chr1_19229832	189.84	1	19229832
1	chr1_19568319	192.48	1	19568319
1	chr1_19975589	196.82	1	19975589
1	chr1_20066948	199.33	1	20066948
1	chr1_20066996	200.55	1	20066996
1	chr1_20893984	204.07	1	20893984
1	chr1_20956873	207.59	1	20956873
1	chr1_21413074	211.39	1	21413074
1	chr1_21739990	217.18	1	21739990
1	chr1_22269324	218.3	1	22269324
1	chr1_22415084	220.56	1	22415084
1	chr1_22482628	223.79	1	22482628
1	chr1_22561620	227.14	1	22561620
1	chr1_22633546	231.06	1	22633546
1	chr1_22738287	231.68	1	22738287
1	chr1_22845061	234.88	1	22845061
1	chr1_22982397	237.03	1	22982397
2	chr2_4183904	0	2	4183904
2	chr2_4386181	1.58	2	4386181
2	chr2_4564653	2.94	2	4564653
2	chr2_4579544	3.83	2	4579544
2	chr2_4734458	5.31	2	4734458
2	chr2_4734553	5.85	2	4734553
2	chr2_4846117	8.12	2	4846117
2	chr2_4851973	9.62	2	4851973
2	chr2_4883183	10.26	2	4883183
2	chr2_5026183	11.46	2	5026183
2	chr2_5249918	13.9	2	5249918
2	chr2_5697752	16.34	2	5697752
2	chr2_5712642	17.4	2	5712642
2	chr2_5646321	18.46	2	5646321
2	chr2_6429209	21.24	2	6429209
2	chr2_6638383	23.33	2	6638383
2	chr2_6818510	24.36	2	6818510
2	chr2_7494936	30.47	2	7494936
2	chr2_8468664	34.72	2	8468664
2	chr2_9191484	40.95	2	9191484
2	chr2_12236515	45.47	2	12236515
2	chr2_12715886	46.54	2	12715886
2	chr2_13400245	49.81	2	13400245
2	chr2_13400305	50.33	2	13400305
2	chr2_13940877	51.4	2	13940877
2	chr2_16041445	60.06	2	16041445
2	chr2_16683764	65.43	2	16683764
2	chr2_17308882	69.22	2	17308882
2	chr2_17673319	72.12	2	17673319
2	chr2_18609785	75.1	2	18609785
3	chr3_402648	0	3	402648
3	chr3_525850	5.33	3	525850
3	chr3_525873	7.42	3	525873
3	chr3_976157	11.64	3	976157
3	chr3_1010023	14.29	3	1010023
3	chr3_883966	16.21	3	883966
3	chr3_993409	17.31	3	993409
3	chr3_888938	17.81	3	888938
3	chr3_1293436	18.87	3	1293436
3	chr3_1293410	19.91	3	1293410
3	chr3_750011	22.08	3	750011
3	chr3_749967	23.69	3	749967
3	chr3_1476169	26.97	3	1476169
3	chr3_1844827	32.55	3	1844827
3	chr3_1778766	33.83	3	1778766
3	chr3_1775723	34.45	3	1775723
3	chr3_1877037	36.42	3	1877037
3	chr3_2206165	38.69	3	2206165
3	chr3_2380459	40.34	3	2380459
3	chr3_2476751	41.71	3	2476751
3	chr3_2678608	43.08	3	2678608
3	chr3_2800203	44.19	3	2800203
3	chr3_3112676	46.69	3	3112676
3	chr3_3295099	49.29	3	3295099
3	chr3_3270499	52.21	3	3270499
3	chr3_3325314	54.48	3	3325314
3	chr3_5739074	59.87	3	5739074
3	chr3_5672483	64.19	3	5672483
3	chr3_5420414	66.89	3	5420414
3	chr3_5231224	68.89	3	5231224
3	chr3_4892220	71.34	3	4892220
3	chr3_4641031	72.78	3	4641031
3	chr3_4866493	74.03	3	4866493
3	chr3_4802427	75.93	3	4802427
3	chr3_4802464	76.47	3	4802464
3	chr3_4181956	85.68	3	4181956
3	chr3_3676576	90.22	3	3676576
3	chr3_3769016	93.02	3	3769016
3	chr3_3918822	95.24	3	3918822
3	chr3_3568545	96.52	3	3568545
3	chr3_3603218	97.78	3	3603218
3	chr3_3575944	99.05	3	3575944
3	chr3_6072527	101.29	3	6072527
3	chr3_6079893	102.37	3	6079893
3	chr3_6282824	103.89	3	6282824
3	chr3_6666113	104.91	3	6666113
3	chr3_6692991	105.91	3	6692991
3	chr3_6666086	106.94	3	6666086
3	chr3_6813179	110.15	3	6813179
3	chr3_7221315	114.44	3	7221315
3	chr3_7814471	123.88	3	7814471
3	chr3_8916338	127.95	3	8916338
3	chr3_8924198	129.58	3	8924198
3	chr3_9168675	131.78	3	9168675
3	chr3_10962318	134.54	3	10962318
3	chr3_random_771883	136.87	3
3	chr3_17881320	138.01	3	17881320
3	chr3_10535674	139.14	3	10535674
3	chr3_15560451	139.14	3	15560451
3	chr3_random_964501	139.72	3
3	chr3_random_964484	140.26	3
3	chr3_19047757	142.53	3	19047757
3	chr3_random_955712	144.7	3
3	chr3_10533826	147.46	3	10533826
4	chr4_1224766	0	4	1224766
4	chr4_1050547	3.01	4	1050547
4	chr4_1220383	4.77	4	1220383
4	chr4_978072	4.77	4	978072
4	chr4_1136366	7.06	4	1136366
4	chr4_1184569	8.19	4	1184569
4	chr4_967253	11.45	4	967253
4	chr4_998645	12.63	4	998645
4	chr4_1170695	13.97	4	1170695
4	chr4_1786272	18.06	4	1786272
4	chr4_1786674	18.8	4	1786674
4	chr4_2133334	21	4	2133334
4	chr4_2522192	25.9	4	2522192
4	chr4_2526418	28.65	4	2526418
4	chr4_2669262	31.72	4	2669262
4	chr4_2669485	32.92	4	2669485
4	chr4_2783735	36.22	4	2783735
4	chr4_2783784	36.76	4	2783784
4	chr4_2788724	37.9	4	2788724
4	chr4_2958786	40.99	4	2958786
4	chr4_3015271	43.88	4	3015271
4	chr4_3047596	46.79	4	3047596
4	chr4_3999611	57.08	4	3999611
4	chr4_3999626	57.08	4	3999626
4	chr4_4633693	60.32	4	4633693
4	chr4_4776766	64.21	4	4776766
4	chr4_5247600	70.81	4	5247600
4	chr4_6091950	76.07	4	6091950
4	chr4_6201353	78.25	4	6201353
4	chr4_7009540	83.64	4	7009540
4	chr4_7748633	85.92	4	7748633
4	chr4_7748662	87	4	7748662
4	chr4_9036225	89.2	4	9036225
4	chr4_8894868	89.72	4	8894868
4	chr4_9363675	92.02	4	9363675
4	chrUn_19963745	95.66
4	chrUn_19964552	95.66
4	chr4_10406100	96.25	4	10406100
4	chr4_10079736	97.37	4	10079736
4	chr4_10406171	99.06	4	10406171
4	chr4_11938135	101.41	4	11938135
4	chr4_14713161	103.53	4	14713161
4	chr4_14962333	104.9	4	14962333
4	chr4_15766781	109.4	4	15766781
4	chr4_17094509	112.57	4	17094509
4	chr4_17388132	114.3	4	17388132
4	chr4_17388139	114.77	4	17388139
4	chr4_17409965	115.82	4	17409965
4	chr4_17785135	117.91	4	17785135
4	chr4_17626952	118.91	4	17626952
4	chr4_17678863	119.9	4	17678863
4	chr4_18188503	121.51	4	18188503
4	chr4_17909009	123.12	4	17909009
4	chr4_18348312	126.37	4	18348312
4	chr4_18431018	129.96	4	18431018
4	chr4_19199776	132.35	4	19199776
4	chr4_19199790	132.86	4	19199790
4	chr4_19417552	135.9	4	19417552
4	chr4_19499037	137.73	4	19499037
4	chr4_20120842	142.25	4	20120842
4	chr4_22278419	163.4	4	22278419
4	chr4_22125007	167.6	4	22125007
4	chr4_23287342	171.04	4	23287342
4	chr4_22903165	173.71	4	22903165
4	chr4_22533305	177.96	4	22533305
4	chr4_22710497	182.81	4	22710497
5	chr5_3702389	0	5	3702389
5	chr5_3702453	0.48	5	3702453
5	chr5_3824367	2.65	5	3824367
5	chr5_4000744	4.32	5	4000744
5	chr5_5290851	8.17	5	5290851
5	chr5_5087077	8.67	5	5087077
5	chr5_5087066	9.77	5	5087066
5	chr5_5689118	12.41	5	5689118
5	chr5_5838969	14.36	5	5838969
5	chr5_6207062	16.31	5	6207062
5	chr5_6616221	17.87	5	6616221
5	chr5_6796980	18.84	5	6796980
5	chr5_7007097	20.31	5	7007097
5	chr5_7063440	21.32	5	7063440
5	chr5_7342857	23.4	5	7342857
5	chr5_7797108	25.24	5	7797108
5	chr5_8046924	26.54	5	8046924
5	chr5_8239790	27.59	5	8239790
5	chr5_10902640	33.28	5	10902640
5	chr5_13573141	38.77	5	13573141
5	chr5_13573165	39.76	5	13573165
5	chr5_13573206	40.21	5	13573206
5	chr5_14066626	40.75	5	14066626
5	chr5_15202853	43.73	5	15202853
5	chr5_15680563	45.02	5	15680563
5	chr5_16927709	45.67	5	16927709
5	chr5_17104237	46.97	5	17104237
5	chr5_17182627	47.38	5	17182627
5	chr5_18570309	47.79	5	18570309
5	chr5_19047915	49.02	5	19047915
5	chr5_19048002	50.2	5	19048002
5	chr5_22371134	58.58	5	22371134
5	chr5_22371399	59.16	5	22371399
5	chr5_22578920	60.3	5	22578920
5	chr5_22723495	63.03	5	22723495
5	chr5_22723501	63.57	5	22723501
5	chr5_23458922	66.07	5	23458922
5	chr5_24095013	71.6	5	24095013
5	chr5_24526361	72.83	5	24526361
5	chr5_24567491	74.49	5	24567491
6	chr6_537217	0	6	537217
6	chr6_583418	1.17	6	583418
6	chr6_1044489	3.56	6	1044489
6	chr6_1007933	5.11	6	1007933
6	chr6_781072	5.85	6	781072
6	chr6_3547377	12.4	6	3547377
6	chr6_3589389	13.2	6	3589389
6	chr6_3701780	15.62	6	3701780
6	chr6_3701816	16.13	6	3701816
6	chr6_4058217	19.59	6	4058217
6	chr6_5622225	25.33	6	5622225
6	chr6_5654342	25.78	6	5654342
6	chr6_5874770	27.01	6	5874770
6	chr6_5951877	28.33	6	5951877
6	chr6_6938931	34.77	6	6938931
6	chr6_7117940	35.35	6	7117940
6	chr6_7141201	36.39	6	7141201
6	chr6_7351974	38.25	6	7351974
6	chr6_7506779	40.76	6	7506779
6	chr6_7531557	42.45	6	7531557
6	chr6_7690325	42.98	6	7690325
6	chr6_7768417	44.4	6	7768417
6	chr6_7788647	45.82	6	7788647
6	chr6_8582602	47.59	6	8582602
6	chr6_8487168	48.06	6	8487168
6	chr6_8585435	49.08	6	8585435
6	chr6_8543936	50.22	6	8543936
6	chr6_8847033	51.48	6	8847033
6	chr6_9242920	54.19	6	9242920
6	chr6_9242975	54.87	6	9242975
6	chr6_12896920	60.28	6	12896920
6	chr6_13744492	60.94	6	13744492
6	chr6_13774450	64.36	6	13774450
6	chr6_13880836	66.07	6	13880836
6	chr6_14653023	70.05	6	14653023
6	chr6_15238942	72.62	6	15238942
6	chr6_15341872	73.83	6	15341872
6	chr6_15342290	74.34	6	15342290
6	chr6_16557862	77.54	6	16557862
6	chr6_17980218	86.18	6	17980218
6	chr6_18028196	87.97	6	18028196
6	chr6_18333615	89.07	6	18333615
6	chr6_19034091	94.14	6	19034091
6	chr6_19776351	103.82	6	19776351
6	chr6_19776394	104.35	6	19776394
6	chr6_20354336	113.5	6	20354336
6	chr6_20550772	115.75	6	20550772
6	chr6_20719099	117.36	6	20719099
6	chr6_20719444	117.84	6	20719444
6	chr6_20812642	119.44	6	20812642
6	chr6_20812675	119.9	6	20812675
6	chr6_21347480	121.45	6	21347480
7	chrUn_7613561	0
7	chrUn_7542549	2.94
7	chr7_336240	5.01	7	336240
7	chr7_341234	6.38	7	341234
7	chr7_382686	7.95	7	382686
7	chr7_497731	9.76	7	497731
7	chr7_529946	11.58	7	529946
7	chr7_479267	14.22	7	479267
7	chr7_2209851	31.11	7	2209851
7	chr7_2646686	33.04	7	2646686
7	chr7_3000536	35.45	7	3000536
7	chr7_3378601	39.99	7	3378601
7	chr7_3651591	45.14	7	3651591
7	chr7_5000533	62.51	7	5000533
7	chr7_6615584	66.07	7	6615584
7	chr7_7175256	68.13	7	7175256
7	chr7_7495615	69.41	7	7495615
7	chr7_7731339	70.58	7	7731339
7	chr7_9773371	74.75	7	9773371
7	chr7_9125331	75.35	7	9125331
7	chr7_10208697	76.44	7	10208697
7	chr7_10893436	77.69	7	10893436
7	chrUn_23938204	79.54
7	chrUn_8695040	81.61
7	chr7_random_793635	86.35	7
7	chrUn_24053602	87.91
7	chrUn_38800337	90.54
7	chrUn_15167483	94.75
7	chrUn_15167863	96.32
7	chr7_14347559	102.66	7	14347559
7	chr7_14349958	103.19	7	14349958
7	chrUn_22409811	105.97
7	chrUn_11237727	112.19
7	chrUn_35738537	116.5
7	chrUn_28315156	118.85
7	chrUn_38760067	119.39
7	chrUn_34216320	119.91
7	chr7_15319041	123.46	7	15319041
7	chr7_15474242	125.8	7	15474242
7	chr7_15506637	127.49	7	15506637
7	chr7_15897368	131.47	7	15897368
7	chr7_17263962	143.71	7	17263962
7	chr7_17317322	144.96	7	17317322
7	chr7_17810935	148	7	17810935
7	chr7_18036677	150.67	7	18036677
7	chr7_19617697	153.88	7	19617697
7	chr7_19630304	157.35	7	19630304
7	chr7_18397637	159.62	7	18397637
7	chr7_20477576	163.31	7	20477576
7	chr7_20506579	163.81	7	20506579
7	chr7_20982575	166.98	7	20982575
8	chr8_325396	0	8	325396
8	chr8_325363	1.62	8	325363
8	chr8_1025971	6.07	8	1025971
8	chr8_1560368	11.26	8	1560368
8	chr8_1954663	16.29	8	1954663
8	chr8_2055915	18.14	8	2055915
8	chr8_2483880	20.39	8	2483880
8	chr8_3263608	22.65	8	3263608
8	chr8_3793128	25.78	8	3793128
8	chr8_4029135	26.76	8	4029135
8	chr8_4260634	28.24	8	4260634
8	chr8_5104848	30.03	8	5104848
8	chr8_7124509	31.84	8	7124509
8	chr8_7303413	34.95	8	7303413
8	chr8_7970185	38.58	8	7970185
8	chr8_7970254	40.8	8	7970254
8	chr8_9147928	45.85	8	9147928
8	chr8_9147941	46.3	8	9147941
8	chr8_9148386	47.79	8	9148386
8	chr8_10154367	51.94	8	10154367
8	chr8_10353256	54.89	8	10353256
8	chr8_10427094	56.06	8	10427094
8	chr8_10581691	57.57	8	10581691
8	chr8_10607872	59.6	8	10607872
8	chr8_10776363	60.67	8	10776363
8	chr8_10776169	61.24	8	10776169
8	chr8_11202974	63.6	8	11202974
8	chr8_11203017	64.17	8	11203017
8	chr8_11478794	65.7	8	11478794
8	chr8_11774104	70.07	8	11774104
8	chr8_12030814	76.15	8	12030814
8	chr8_12030854	76.65	8	12030854
8	chr8_12647432	82.58	8	12647432
8	chr8_14333618	93.68	8	14333618
8	chr8_14333623	94.25	8	14333623
8	chr8_14450649	96.21	8	14450649
8	chr8_14537908	98.03	8	14537908
8	chr8_14572525	98.69	8	14572525
8	chr8_14618032	99.89	8	14618032
8	chr8_14633819	101.33	8	14633819
8	chr8_14734346	102.8	8	14734346
8	chr8_15040937	104.26	8	15040937
8	chr8_15249868	105.7	8	15249868
8	chr8_15357815	106.42	8	15357815
8	chr8_15460419	107.92	8	15460419
8	chr8_15989771	109.56	8	15989771
8	chr8_16541546	111.19	8	16541546
8	chr8_16424697	111.73	8	16424697
8	chr8_16747754	114.02	8	16747754
8	chr8_16794785	115.13	8	16794785
8	chr8_16801477	116.26	8	16801477
8	chr8_16801453	116.76	8	16801453
8	chr8_16834751	117.84	8	16834751
8	chr8_16919860	118.4	8	16919860
8	chr8_17278760	120.62	8	17278760
8	chr8_17588398	122.82	8	17588398
8	chr8_17884758	123.86	8	17884758
8	chr8_18215882	128.54	8	18215882
8	chr8_18271167	129.1	8	18271167
8	chr8_18326663	131.72	8	18326663
8	chr8_18921337	133.82	8	18921337
8	chr8_19359106	140.16	8	19359106
8	chr8_19501782	144.18	8	19501782
8	chr8_19589091	146.43	8	19589091
8	chr8_19589118	146.84	8	19589118
8	chr8_19820576	147.78	8	19820576
8	chr8_19830837	149.65	8	19830837
8	chr8_19831382	152.04	8	19831382
8	chr8_19840271	152.69	8	19840271
8	chr8_19840277	153.71	8	19840277
8	chr8_19847457	154.18	8	19847457
8	chr8_19847464	155.29	8	19847464
8	chr8_19856307	157.51	8	19856307
8	chr8_19856361	158.61	8	19856361
8	chr8_20320124	162.51	8	20320124
8	chr8_20472351	165.53	8	20472351
8	chr8_21153013	169.03	8	21153013
8	chr8_20951839	169.81	8	20951839
8	chr8_21191822	171.89	8	21191822
8	chr8_21321547	173.02	8	21321547
8	chr8_21725589	178.82	8	21725589
8	chr8_21955876	181.55	8	21955876
8	chr8_22245698	185.92	8	22245698
8	chrUn_17573168	189.23
9	chr9_35626	0	9	35626
9	chr9_53517	2.29	9	53517
9	chr9_34845	4.51	9	34845
9	chr9_477154	6	9	477154
9	chr9_547761	6.71	9	547761
9	chr9_1323374	8.93	9	1323374
9	chr9_1509283	10.23	9	1509283
9	chr9_1523698	11.52	9	1523698
9	chr9_1639208	14.95	9	1639208
9	chr9_2085573	18.38	9	2085573
9	chr9_2387724	20.53	9	2387724
9	chr9_2903482	21.25	9	2903482
9	chr9_3031594	22.87	9	3031594
9	chr9_3440076	25.3	9	3440076
9	chr9_4015571	28.02	9	4015571
9	chr9_4016584	30.75	9	4016584
9	chr9_4062004	32.75	9	4062004
9	chr9_4187000	35.11	9	4187000
9	chr9_4186964	35.7	9	4186964
9	chr9_4183920	37.86	9	4183920
9	chr9_6452247	55.91	9	6452247
9	chr9_6421153	58.1	9	6421153
9	chr9_8705996	62.24	9	8705996
9	chr9_8705793	62.81	9	8705793
9	chr9_6729540	64.17	9	6729540
9	chr9_6817799	64.82	9	6817799
9	chr9_7070045	65.82	9	7070045
9	chr9_7070130	66.27	9	7070130
9	chr9_7406825	67.35	9	7406825
9	chr9_9535750	73.98	9	9535750
9	chr9_9677344	75.6	9	9677344
9	chr9_9877499	76.71	9	9877499
9	chr9_12595585	84.32	9	12595585
9	chr9_13588883	88.61	9	13588883
9	chr9_13588913	89.66	9	13588913
9	chr9_12952437	92.35	9	12952437
9	chr9_12595530	95.01	9	12595530
9	chr9_13410111	97.11	9	13410111
9	chr9_13410116	98.14	9	13410116
9	chr9_16669816	104.01	9	16669816
9	chr9_16726989	105.07	9	16726989
9	chr9_18802943	109.64	9	18802943
9	chr9_19585306	112.96	9	19585306
9	chr9_19674836	113.55	9	19674836
9	chr9_19883241	113.55	9	19883241
9	chr9_21644946	116.73	9	21644946
9	chr9_22339936	118.88	9	22339936
9	chr9_22888595	119.96	9	22888595
9	chr9_22831911	120.46	9	22831911
9	chr9_22831904	122.56	9	22831904
10	chr10_222040	0	10	222040
10	chr10_557041	1.61	10	557041
10	chr10_557109	2.04	10	557109
10	chr10_581786	2.99	10	581786
10	chr10_582227	3.99	10	582227
10	chr10_604559	4.99	10	604559
10	chr10_710548	8.69	10	710548
10	chr10_722768	10.84	10	722768
10	chr10_1430111	41.87	10	1430111
10	chr10_1814948	45.68	10	1814948
10	chr10_2893153	50.95	10	2893153
10	chr10_2848606	53.26	10	2848606
10	chr10_3018753	55.4	10	3018753
10	chr10_3250862	57.01	10	3250862
10	chr10_3973109	59.65	10	3973109
10	chr10_4540282	63.07	10	4540282
10	chr10_5026579	66.48	10	5026579
10	chr10_5015471	68.22	10	5015471
10	chr10_5165608	70.41	10	5165608
10	chr10_5248046	71.49	10	5248046
10	chr10_5165577	73.66	10	5165577
10	chr10_6713135	79.48	10	6713135
10	chr10_7175198	84.46	10	7175198
10	chr10_7994444	87	10	7994444
10	chr10_9212581	93.64	10	9212581
10	chr10_9212628	94.72	10	9212628
10	chr10_9748195	101.2	10	9748195
10	chr10_10326797	103.43	10	10326797
10	chr10_10151843	106.12	10	10151843
10	chr10_10196648	107.43	10	10196648
10	chr10_10436593	108.1	10	10436593
10	chr10_10969480	112.22	10	10969480
10	chr10_11360605	114.56	10	11360605
10	chr10_12021637	118.31	10	12021637
10	chrUn_1616020	120.98
10	chrUn_9448072	124.2
10	chr10_15397539	129.16	10	15397539
10	chr10_15397519	129.7	10	15397519
10	chr10_14642373	135.78	10	14642373
10	chr10_14642430	139.03	10	14642430
10	chr10_14642448	140.1	10	14642448
10	chr10_13476949	148.31	10	13476949
10	chr10_13476991	150.41	10	13476991
10	chr10_13324146	154.13	10	13324146
10	chr10_16569585	157.82	10	16569585
10	chr10_12732362	159.93	10	12732362
10	chr10_12745934	162.14	10	12745934
11	chr11_265848	0	11	265848
11	chr11_265900	0.53	11	265900
11	chr11_396925	1.65	11	396925
11	chr11_717657	5.28	11	717657
11	chr11_717695	6.4	11	717695
11	chr11_717710	6.92	11	717710
11	chr11_761417	8.13	11	761417
11	chr11_761466	8.69	11	761466
11	chr11_804939	10.35	11	804939
11	chr11_973937	11.55	11	973937
11	chr11_1028271	12.79	11	1028271
11	chr11_1028267	13.43	11	1028267
11	chr11_1112564	14.94	11	1112564
11	chr11_1082168	17.21	11	1082168
11	chr11_1389710	18.35	11	1389710
11	chr11_1214787	18.9	11	1214787
11	chr11_1885162	23.26	11	1885162
11	chr11_1802738	24.48	11	1802738
11	chr11_1906403	25.56	11	1906403
11	chr11_2023765	27.12	11	2023765
11	chr11_1907488	29.38	11	1907488
11	chr11_2201119	35.98	11	2201119
11	chr11_2439263	40.12	11	2439263
11	chr11_2439273	40.64	11	2439273
11	chr11_2439300	42.19	11	2439300
11	chr11_2487730	44.23	11	2487730
11	chr11_2316159	45.26	11	2316159
11	chr11_3005012	49.71	11	3005012
11	chr11_3146708	51.35	11	3146708
11	chr11_3082192	51.97	11	3082192
11	chr11_3413318	55.8	11	3413318
11	chr11_3983914	61.69	11	3983914
11	chr11_3983995	62.74	11	3983995
11	chr11_4601160	67.41	11	4601160
11	chr11_4631503	70.5	11	4631503
11	chr11_4711334	73.68	11	4711334
11	chr11_5052941	75.82	11	5052941
11	chr11_5097523	76.48	11	5097523
11	chr11_5969735	79.11	11	5969735
11	chr11_6317556	82.41	11	6317556
11	chr11_7082517	89.89	11	7082517
11	chr11_7082519	92.29	11	7082519
11	chr11_7082481	92.83	11	7082481
11	chr11_7182273	93.98	11	7182273
11	chr11_7460047	97.91	11	7460047
11	chr11_10578883	113.05	11	10578883
11	chr11_10578970	114.61	11	10578970
11	chr11_10578979	115.6	11	10578979
11	chr11_13605753	116.59	11	13605753
11	chr11_14281926	118.68	11	14281926
11	chr11_14259687	121.04	11	14259687
11	chr11_15814789	123.42	11	15814789
11	chr11_15811915	125.1	11	15811915
11	chr11_16248659	127.59	11	16248659
11	chr11_16588064	131.33	11	16588064
11	chr11_16757104	132.36	11	16757104
11	chr11_17453179	134.69	11	17453179
11	chr11_17453104	135.22	11	17453104
11	chr11_17858916	137.52	11	17858916
11	chr11_17877661	138.63	11	17877661
11	chr11_18290470	140.89	11	18290470
11	chr11_18361471	143.14	11	18361471
11	chr11_18528563	143.62	11	18528563
11	chr11_18961360	144.09	11	18961360
11	chr11_19306489	145.66	11	19306489
12	chr12_200868	0	12	200868
12	chr12_200922	1.59	12	200922
12	chr12_931885	5.64	12	931885
12	chr12_1640806	12.02	12	1640806
12	chr12_1648497	15.82	12	1648497
12	chr12_1949654	18.58	12	1949654
12	chr12_1949621	20.75	12	1949621
12	chr12_2416843	25.7	12	2416843
12	chr12_2806397	30.3	12	2806397
12	chr12_3104861	36.66	12	3104861
12	chr12_3178419	38.92	12	3178419
12	chr12_3366701	41.25	12	3366701
12	chr12_3281679	43.2	12	3281679
12	chr12_3104882	44.5	12	3104882
12	chr12_3350035	45.68	12	3350035
12	chr12_3350018	46.17	12	3350018
12	chr12_3917816	49.64	12	3917816
12	chr12_3800867	50.2	12	3800867
12	chr12_3728498	51.37	12	3728498
12	chr12_4076490	54.3	12	4076490
12	chr12_4271781	57.18	12	4271781
12	chr12_4271811	57.68	12	4271811
12	chr12_4271772	58.71	12	4271772
12	chr12_4618658	60.25	12	4618658
12	chr12_4633928	61.49	12	4633928
12	chr12_4633913	62.1	12	4633913
12	chr12_5442322	65.97	12	5442322
12	chr12_5321454	67.75	12	5321454
12	chr12_4736706	70.02	12	4736706
12	chr12_5917023	74.61	12	5917023
12	chr12_6095851	77.31	12	6095851
12	chr12_6105387	78.21	12	6105387
12	chr12_6298533	81.24	12	6298533
12	chr12_6265423	81.94	12	6265423
12	chr12_6404135	84.26	12	6404135
12	chr12_6644198	86.65	12	6644198
12	chr12_6643808	89.03	12	6643808
12	chr12_6890291	91.8	12	6890291
12	chr12_6916654	91.8	12	6916654
12	chr12_7477674	95.74	12	7477674
12	chr12_8295280	100.43	12	8295280
12	chr12_9004873	105.12	12	9004873
12	chr12_9004440	106.2	12	9004440
12	chr12_9587838	106.2	12	9587838
12	chr12_9004408	107.25	12	9004408
12	chr12_9024648	109.38	12	9024648
12	chr12_10136898	112.89	12	10136898
12	chr12_10136852	113.45	12	10136852
12	chr12_9754598	115.21	12	9754598
12	chr12_10130560	116.81	12	10130560
12	chr12_10130470	117.35	12	10130470
12	chr12_10159896	120.03	12	10159896
12	chr12_10048722	123.8	12	10048722
12	chr12_14188646	127.02	12	14188646
12	chr12_14188728	128.06	12	14188728
12	chr12_14270015	130.28	12	14270015
12	chr12_14334447	130.8	12	14334447
12	chr12_14161543	131.34	12	14161543
12	chr12_10290000	134.15	12	10290000
12	chr12_10290031	134.7	12	10290031
12	chr12_10239072	135.83	12	10239072
12	chr12_10291195	138.11	12	10291195
12	chr12_10291122	138.67	12	10291122
12	chr12_10291117	139.23	12	10291117
12	chr12_17215722	146.69	12	17215722
12	chr12_17414406	148.39	12	17414406
12	chr12_18017631	149.02	12	18017631
12	chr12_17414763	151.01	12	17414763
12	chr12_16855393	154.25	12	16855393
12	chr12_16855369	154.9	12	16855369
12	chr12_18024476	157.85	12	18024476
12	chr12_16877511	160.27	12	16877511
12	chr12_13499872	163.54	12	13499872
12	chr12_14270021	164.7	12	14270021
12	chr18_2669811	168.88	18	2669811
12	chr12_21019751	199.5	12	21019751
12	chr12_21802867	202.16	12	21802867
12	chr12_21126990	205.36	12	21126990
12	chr12_21126953	207.98	12	21126953
12	chr12_21127020	210.07	12	21127020
12	chr12_22227260	212.93	12	22227260
12	chr12_22558950	217.57	12	22558950
12	chr12_22558987	218.11	12	22558987
13	chr13_1609268	0	13	1609268
13	chr13_1609258	0.54	13	1609258
13	chr13_1609184	2.46	13	1609184
13	chr13_1609541	3.69	13	1609541
13	chr13_1644547	4.71	13	1644547
13	chr13_1810883	7.23	13	1810883
13	chr13_2279501	7.86	13	2279501
13	chrUn_23026086	8.44
13	chr13_2603215	12.07	13	2603215
13	chr13_2955946	15.21	13	2955946
13	chr13_3342787	18.4	13	3342787
13	chr13_3837227	22.33	13	3837227
13	chr13_3884951	24.81	13	3884951
13	chr13_4362776	28.22	13	4362776
13	chr13_4742938	32.15	13	4742938
13	chr13_5229186	35.38	13	5229186
13	chr13_5501267	37.32	13	5501267
13	chr13_6505843	39.48	13	6505843
13	chr13_6379265	40.02	13	6379265
13	chr13_6170462	40.67	13	6170462
13	chr13_7073165	43.24	13	7073165
13	chrUn_17326173	45.34
13	chrUn_17340368	47.69
13	chr13_7075065	50.04	13	7075065
13	chr13_7148570	51.21	13	7148570
13	chr13_7076480	51.84	13	7076480
13	chr13_7178569	55.83	13	7178569
13	chr13_7730582	62.21	13	7730582
13	chr13_8552890	65.96	13	8552890
13	chr13_8552913	67.18	13	8552913
13	chr13_10045998	72.77	13	10045998
13	chr13_10046082	74.35	13	10046082
13	chr13_11117631	77.73	13	11117631
13	chr13_11117626	78.81	13	11117626
13	chr13_11117575	79.88	13	11117575
13	chr13_14442693	85.23	13	14442693
13	chr13_15348607	91.19	13	15348607
13	chr13_16652769	95.56	13	16652769
13	chr13_18402012	97.69	13	18402012
13	chr13_19555943	109.05	13	19555943
13	chr13_19555965	113.3	13	19555965
13	chr13_19555975	115.4	13	19555975
13	chr13_19556012	117.51	13	19556012
13	chr13_20353505	128.29	13	20353505
13	chr13_20364820	128.83	13	20364820
13	chr13_20408731	129.3	13	20408731
13	chr13_20497663	131.34	13	20497663
13	chr13_20497688	131.85	13	20497688
13	chr13_20917587	139.91	13	20917587
13	chr13_21028238	143.68	13	21028238
13	chr13_22077564	145.99	13	22077564
13	chr13_21802576	147.57	13	21802576
13	chr13_23137416	150.03	13	23137416
13	chr13_22923751	151.25	13	22923751
13	chr13_22592346	152.52	13	22592346
13	chr13_23395902	155.55	13	23395902
13	chr13_23395920	156.8	13	23395920
13	chr13_23395969	157.9	13	23395969
13	chr13_23658572	161.28	13	23658572
13	chr13_24010029	163.96	13	24010029
13	chr13_24319757	166.71	13	24319757
14	chr14_588355	0	14	588355
14	chr14_475606	2.7	14	475606
14	chr14_746270	4.44	14	746270
14	chr14_825023	7.91	14	825023
14	chr14_959777	11.1	14	959777
14	chr14_1007410	12.23	14	1007410
14	chr14_1027821	13.37	14	1027821
14	chr14_1412535	18.58	14	1412535
14	chr14_1573597	22.34	14	1573597
14	chr14_1894935	22.34	14	1894935
14	chr14_2057233	25.02	14	2057233
14	chr14_2050773	27.7	14	2050773
14	chr14_2504034	34.54	14	2504034
14	chr14_2504039	35.09	14	2504039
14	chr14_3315664	37.92	14	3315664
14	chr14_2919915	41.17	14	2919915
14	chr14_4102451	43.82	14	4102451
14	chr14_5497032	45.11	14	5497032
14	chr14_5929948	47.08	14	5929948
14	chr14_6231619	49.33	14	6231619
14	chr14_6711960	51.95	14	6711960
14	chr14_6924116	53.24	14	6924116
14	chr14_7409314	57.67	14	7409314
14	chr14_7571790	60.42	14	7571790
14	chr14_9004926	62.61	14	9004926
14	chr14_13094013	67	14	13094013
14	chr14_13173483	69.09	14	13173483
14	chr7_4632547	71.16	14	4632547
14	chr14_13087415	72.95	14	13087415
14	chr14_15626505	76.25	14	15626505
14	chr14_15626226	77.4	14	15626226
14	chr14_17668820	81.13	14	17668820
14	chr14_17668835	81.7	14	17668835
14	chr14_19432552	83.73	14	19432552
14	chr14_20347055	86.27	14	20347055
14	chr14_20735822	88.06	14	20735822
14	chr14_21150855	90.45	14	21150855
14	chr14_21942036	93.61	14	21942036
14	chr14_21800407	94.89	14	21800407
14	chr14_21836750	96.84	14	21836750
14	chr14_22042923	100.69	14	22042923
14	chr14_22369536	106.76	14	22369536
14	chr14_22561596	109.94	14	22561596
14	chr14_22744092	111.51	14	22744092
14	chr14_23648991	114.7	14	23648991
14	chr14_24091235	118.36	14	24091235
14	chr14_24221146	120.66	14	24221146
14	chr14_24777691	123.55	14	24777691
14	chr14_24972451	125.62	14	24972451
14	chr14_24882873	129.37	14	24882873
14	chr14_25021993	133.18	14	25021993
14	chr14_25396786	137.78	14	25396786
14	chr14_26425350	144.14	14	26425350
14	chr14_26387075	148.01	14	26387075
14	chr14_26838697	151.12	14	26838697
14	chr14_27286214	152.97	14	27286214
14	chr14_27611570	155.18	14	27611570
14	chr14_27928849	156.29	14	27928849
14	chr14_28010204	156.29	14	28010204
14	chr14_28163383	156.9	14	28163383
14	chr14_28308897	158.24	14	28308897
14	chr14_28398959	159.58	14	28398959
14	chr14_28369672	160.54	14	28369672
14	chr14_28870437	162.12	14	28870437
14	chr14_29338376	163.32	14	29338376
14	chr14_29619540	166.96	14	29619540
14	chr14_29694760	169.95	14	29694760
14	chr14_29796652	172.34	14	29796652
14	chr14_29955173	173.96	14	29955173
14	chr14_30108519	175.21	14	30108519
14	chr14_30114819	177.09	14	30114819
15	chr15_683478	0	15	683478
15	chr15_1080218	2.53	15	1080218
15	chr15_683513	3.13	15	683513
15	chr15_1185944	5.41	15	1185944
15	chr15_1766344	9.22	15	1766344
15	chr15_1792530	12.37	15	1792530
15	chr15_2617595	15.9	15	2617595
15	chr15_2617601	17.64	15	2617601
15	chr15_2712979	19.41	15	2712979
15	chr15_5547565	23.91	15	5547565
15	chr15_5547616	25.72	15	5547616
15	chr15_6900083	28.76	15	6900083
15	chr15_8742750	30.51	15	8742750
15	chr15_6577602	31.31	15	6577602
15	chr15_8742786	32.06	15	8742786
15	chr15_7798018	34.28	15	7798018
15	chr15_7798084	35.57	15	7798084
15	chr15_9805145	38.58	15	9805145
15	chr15_10039372	41.26	15	10039372
15	chr15_10247187	43.07	15	10247187
15	chr15_10247265	44.11	15	10247265
15	chr15_10897387	46.34	15	10897387
15	chr15_11622032	52.58	15	11622032
15	chr15_12603710	61.66	15	12603710
15	chr15_13099618	66.82	15	13099618
15	chr15_13099190	70.07	15	13099190
15	chr15_13099648	71.33	15	13099648
15	chr15_13235917	73.58	15	13235917
15	chr15_13235932	74.62	15	13235932
15	chr15_13801149	77.2	15	13801149
15	chr15_14525372	77.2	15	14525372
15	chr15_14521566	78.42	15	14521566
15	chr15_14525426	78.42	15	14525426
15	chr15_14808575	81.2	15	14808575
15	chr15_15059849	83.73	15	15059849
15	chr15_15059940	85.91	15	15059940
15	chr15_15166774	88.09	15	15166774
15	chr15_15172348	90.28	15	15172348
15	chr15_16422663	97.95	15	16422663
15	chr15_16480099	100.19	15	16480099
15	chr15_16480108	100.62	15	16480108
15	chr15_16591358	101.54	15	16591358
15	chr15_16668452	103.59	15	16668452
15	chr15_16685216	105.1	15	16685216
15	chr15_16685233	105.57	15	16685233
15	chr15_16699366	106.67	15	16699366
15	chr15_18495421	116.53	15	18495421
15	chr15_18447529	118.23	15	18447529
15	chr15_18576363	120.41	15	18576363
15	chr15_18576370	120.93	15	18576370
15	chr15_19757673	132.7	15	19757673
15	chr15_19790154	132.7	15	19790154
15	chr15_19982916	133.81	15	19982916
16	chr16_107094	0	16	107094
16	chr16_100250	2.2	16	100250
16	chr16_402636	3.79	16	402636
16	chr16_455329	5.1	16	455329
16	chr16_951892	7.75	16	951892
16	chr16_951859	8.86	16	951859
16	chr16_1310476	11.7	16	1310476
16	chr16_1292232	13.89	16	1292232
16	chr16_1396133	15.33	16	1396133
16	chr16_1727356	16.91	16	1727356
16	chr16_1762842	18.02	16	1762842
16	chr16_3450682	21.16	16	3450682
16	chr16_3084540	23.19	16	3084540
16	chr16_5102513	29.29	16	5102513
16	chr16_5102553	29.82	16	5102553
16	chr16_5220366	32.33	16	5220366
16	chr16_5233388	34.18	16	5233388
16	chr16_6122218	36.35	16	6122218
16	chr16_6122242	36.89	16	6122242
16	chr16_6563682	37.39	16	6563682
16	chr16_6663931	39.83	16	6663931
16	chr16_9645386	43.58	16	9645386
16	chr16_11248993	48.21	16	11248993
16	chr16_11491237	51.76	16	11491237
16	chr16_11491271	52.86	16	11491271
16	chr16_11491292	53.97	16	11491292
16	chr16_11491314	54.51	16	11491314
16	chrUn_3086768	56.78
16	chrUn_3086762	57.78
16	chrUn_3086747	58.79
16	chr16_12053788	59.85	16	12053788
16	chr16_12106986	60.88	16	12106986
16	chr16_13716241	64.6	16	13716241
16	chr16_13852319	66.17	16	13852319
16	chr16_14270351	67.71	16	14270351
16	chr16_14301642	70.85	16	14301642
16	chr16_14302075	71.37	16	14302075
16	chr16_14862131	75.57	16	14862131
16	chr16_14896307	78.18	16	14896307
16	chr16_15742748	82.39	16	15742748
16	chr16_15962642	87.87	16	15962642
16	chr16_16125053	92.8	16	16125053
16	chr16_16907744	97	16	16907744
16	chr16_17808347	105.17	16	17808347
16	chr16_17829093	110.08	16	17829093
16	chr16_17838507	112.4	16	17838507
16	chr16_17838531	114.18	16	17838531
16	chr16_18256271	120.71	16	18256271
16	chr16_18133711	123.12	16	18133711
16	chr16_18333075	123.72	16	18333075
16	chr16_19302735	127.7	16	19302735
16	chr16_19302666	129.76	16	19302666
16	chr16_19199474	132.51	16	19199474
16	chr16_19472611	134.82	16	19472611
16	chr16_19698866	137.92	16	19698866
16	chr16_20642104	139.56	16	20642104
16	chr16_20664994	140.39	16	20664994
16	chr16_21040610	144.84	16	21040610
16	chr16_21083051	146.85	16	21083051
16	chr16_21183832	151.13	16	21183832
16	chr16_21327380	154.8	16	21327380
16	chr16_21291596	157.53	16	21291596
16	chr16_21454181	161.57	16	21454181
16	chr16_21602358	163.83	16	21602358
16	chr16_21843250	164.31	16	21843250
16	chr16_21677530	165.26	16	21677530
16	chr16_21677519	166.21	16	21677519
16	chr16_21630641	166.93	16	21630641
16	chr16_21734029	168.28	16	21734029
16	chr16_21734077	168.75	16	21734077
17	chr17_11731	0	17	11731
17	chr17_11797	1.09	17	11797
17	chr17_44266	2.17	17	44266
17	chr17_294802	2.62	17	294802
17	chr17_591606	3.62	17	591606
17	chr17_707342	3.62	17	707342
17	chr17_759909	5.57	17	759909
17	chr17_770252	6.81	17	770252
17	chr17_880620	8.13	17	880620
17	chr17_1017901	9.48	17	1017901
17	chr17_1707965	13.57	17	1707965
17	chr17_1793640	14.83	17	1793640
17	chr17_1793666	15.77	17	1793666
17	chr17_1793687	16.19	17	1793687
17	chr17_1793702	16.6	17	1793702
17	chr17_1832886	17.54	17	1832886
17	chr17_2254305	18.58	17	2254305
17	chr17_2540550	19.62	17	2540550
17	chr17_3359912	24.42	17	3359912
17	chr17_3624282	28.96	17	3624282
17	chr17_3691305	31.54	17	3691305
17	chr17_3761840	32.14	17	3761840
17	chr17_4143458	34.45	17	4143458
17	chr17_4511032	40.04	17	4511032
17	chr17_4806549	45.47	17	4806549
17	chr17_4816432	48.47	17	4816432
17	chr17_5150620	51.33	17	5150620
17	chr17_5162186	51.97	17	5162186
17	chr17_5226836	54.69	17	5226836
17	chr17_5874342	58.24	17	5874342
17	chr17_6390828	62.93	17	6390828
17	chr17_7319879	67.23	17	7319879
17	chr17_7344704	69.34	17	7344704
17	chr17_7507384	71.5	17	7507384
17	chr17_7612856	73.59	17	7612856
17	chr17_7784281	76.71	17	7784281
17	chr17_7940429	79.33	17	7940429
17	chr17_10713842	100.21	17	10713842
17	chr17_11135947	103.3	17	11135947
17	chr14_21159071	105.13	14	21159071
17	chr17_11625561	108.37	17	11625561
17	chr17_15341120	113.84	17	15341120
17	chr17_16520748	115.45	17	16520748
17	chr17_16598363	116.46	17	16598363
17	chr17_16807185	117.5	17	16807185
18	chr18_262194	0	18	262194
18	chr18_992554	4.24	18	992554
18	chr18_992598	4.92	18	992598
18	chr18_1171870	6.55	18	1171870
18	chr18_1404600	8.94	18	1404600
18	chr18_1623739	10.12	18	1623739
18	chr18_1757740	11.2	18	1757740
18	chr18_2027115	13.41	18	2027115
18	chr18_2027151	13.95	18	2027151
18	chr18_2882147	20.52	18	2882147
18	chr18_2910772	21.61	18	2910772
18	chr18_2910786	22.15	18	2910786
18	chr18_3735192	25.96	18	3735192
18	chr18_5054993	34.85	18	5054993
18	chr18_5901132	38.06	18	5901132
18	chr18_6222240	40.32	18	6222240
18	chr18_6465061	43.71	18	6465061
18	chr18_6487901	44.82	18	6487901
18	chr18_6510349	46.66	18	6510349
18	chr18_6547132	48.47	18	6547132
18	chr18_6845884	50.23	18	6845884
18	chr18_6979040	52.01	18	6979040
18	chr18_7151887	55.04	18	7151887
18	chr18_7151914	56.14	18	7151914
18	chr18_7298432	57.8	18	7298432
18	chr18_7298495	60.25	18	7298495
18	chr18_7472569	63.35	18	7472569
18	chr18_7627213	66.68	18	7627213
18	chr18_7732718	68.33	18	7732718
18	chr18_7895616	69.93	18	7895616
18	chr18_7914284	71.52	18	7914284
18	chr18_7981285	72.1	18	7981285
18	chr18_7981355	72.68	18	7981355
18	chr18_8272030	74.98	18	8272030
18	chr18_8471514	77.1	18	8471514
18	chr18_8500756	79.32	18	8500756
18	chr18_8514291	80.77	18	8514291
18	chr18_8563048	83.84	18	8563048
18	chr18_8683064	85.91	18	8683064
18	chr18_8683096	86.39	18	8683096
18	chr18_8692978	87.42	18	8692978
18	chr18_8693050	88.4	18	8693050
18	chr18_8885188	89.39	18	8885188
18	chr18_9063939	90.95	18	9063939
18	chr18_9104127	92.5	18	9104127
18	chr18_9421089	94.68	18	9421089
18	chr18_9421102	95.17	18	9421102
18	chr18_9478293	96.76	18	9478293
18	chr18_9600857	99.52	18	9600857
18	chr18_9892264	100.61	18	9892264
18	chr18_9897042	102.85	18	9897042
18	chr18_9912038	105.1	18	9912038
18	chr18_9901638	107.39	18	9901638
18	chr18_10062662	109.73	18	10062662
18	chr18_10109152	113.15	18	10109152
18	chr18_10180235	116.25	18	10180235
18	chr18_10224367	119.99	18	10224367
18	chr18_10260882	123.38	18	10260882
18	chr18_10356558	125.65	18	10356558
18	chr18_10366746	129.25	18	10366746
18	chr18_10519629	131.56	18	10519629
18	chr18_10932341	137.44	18	10932341
18	chr18_11167613	145.15	18	11167613
18	chr18_11188716	148.49	18	11188716
18	chr18_11201776	152.33	18	11201776
18	chr18_11269958	154.5	18	11269958
18	chr18_11420077	155.67	18	11420077
18	chr18_11420086	155.67	18	11420086
18	chr18_11426746	155.67	18	11426746
18	chr18_11500610	156.83	18	11500610
18	chr18_11607653	159.77	18	11607653
18	chr18_11611952	161.48	18	11611952
18	chr18_11631347	162.53	18	11631347
18	chr18_11745483	164.91	18	11745483
18	chr18_11780973	166.71	18	11780973
18	chr18_11890882	167.28	18	11890882
18	chr18_12073585	169.83	18	12073585
18	chr18_12137168	170.47	18	12137168
18	chr18_12137175	170.98	18	12137175
18	chr18_12219177	174.45	18	12219177
18	chr18_12454762	181.31	18	12454762
18	chr18_12462804	183.55	18	12462804
18	chr18_12581987	186.3	18	12581987
18	chr18_12668484	188.22	18	12668484
18	chr18_12668573	188.75	18	12668573
18	chr18_12699162	189.16	18	12699162
18	chr18_12887597	190.07	18	12887597
18	chr18_12887968	191.6	18	12887968
18	chr18_12888037	192.08	18	12888037
18	chr18_12970598	194.61	18	12970598
18	chr18_13199758	196.64	18	13199758
18	chr18_13399167	198.94	18	13399167
18	chr18_13554261	200.66	18	13554261
18	chr18_13739559	201.68	18	13739559
18	chr18_13806516	202.24	18	13806516
18	chr18_13806527	202.8	18	13806527
18	chr18_13806553	203.34	18	13806553
18	chr18_14075910	206.67	18	14075910
18	chr18_14293742	208.89	18	14293742
18	chr18_16184952	210.97	18	16184952
18	chr18_16185262	211.54	18	16185262
18	chr18_17425121	213.56	18	17425121
18	chr18_18121603	216.04	18	18121603
18	chr18_18230443	217.9	18	18230443
18	chr18_18230517	218.47	18	18230517
18	chr18_18908697	224.51	18	18908697
18	chr18_19001616	226.13	18	19001616
18	chr18_19093071	226.87	18	19093071
18	chr18_19136392	229.89	18	19136392
18	chr18_19136417	230.41	18	19136417
18	chr18_19528507	233.05	18	19528507
18	chr18_19560562	235.79	18	19560562
18	chr18_19750814	241.32	18	19750814
18	chr18_20121558	243.29	18	20121558
18	chr18_20224535	243.29	18	20224535
18	chr18_20397019	245.48	18	20397019
18	chr18_20473886	247.33	18	20473886
18	chr18_23253729	256.31	18	23253729
18	chr18_23348961	258.23	18	23348961
18	chr18_23406719	259.51	18	23406719
18	chr18_23561683	261.12	18	23561683
18	chr18_25853129	270.84	18	25853129
18	chr18_26552742	274.15	18	26552742
18	chr18_26756557	276.2	18	26756557
18	chr18_26756566	278.25	18	26756566
18	chr18_27565859	283.68	18	27565859
18	chr18_28032782	293.54	18	28032782
18	chr18_28032848	294.04	18	28032848
18	chr18_28209158	295.73	18	28209158
18	chr18_28689213	300.24	18	28689213
18	chr18_28689277	300.73	18	28689277
18	chr18_28886281	303.87	18	28886281
18	chr18_29118564	306.48	18	29118564
18	chr18_29118648	306.97	18	29118648
18	chr18_29173495	308.06	18	29173495
19	chr19_148609	0	19	148609
19	chr19_151048	1.59	19	151048
19	chr19_271517	2.59	19	271517
19	chr19_427595	3.78	19	427595
19	chr19_563780	6.18	19	563780
19	chr19_888808	7.75	19	888808
19	chr19_1707685	19.45	19	1707685
19	chr19_2054236	24.38	19	2054236
19	chr19_2079311	26.15	19	2079311
19	chr19_2079328	27.27	19	2079328
19	chr19_2305452	30.17	19	2305452
19	chr19_2588156	33.88	19	2588156
19	chr19_2699769	37.6	19	2699769
19	chr19_3055000	39.96	19	3055000
19	chr19_3298514	42.46	19	3298514
19	chr19_3286978	43.86	19	3286978
19	chr19_3430519	45.03	19	3430519
19	chr19_3440793	48.76	19	3440793
19	chr19_3853065	53.96	19	3853065
19	chr19_3853107	55.03	19	3853107
19	chr19_4433600	59.17	19	4433600
19	chr19_5728545	62.68	19	5728545
19	chr19_5728554	63.18	19	5728554
19	chr19_6160608	63.71	19	6160608
19	chr19_5989671	64.73	19	5989671
19	chr19_6273497	66.11	19	6273497
19	chr19_6275960	66.78	19	6275960
19	chr19_6525010	68.86	19	6525010
19	chr19_6525046	69.9	19	6525046
19	chr19_6693786	73.05	19	6693786
19	chr19_6717247	74.61	19	6717247
19	chr19_6863250	77.76	19	6863250
19	chr19_7288133	80.25	19	7288133
19	chr19_7719689	84.35	19	7719689
19	chr19_7724557	87.74	19	7724557
19	chr19_8280996	90.88	19	8280996
19	chr19_8673480	92.97	19	8673480
19	chr19_8807997	92.97	19	8807997
19	chr19_9011626	96.12	19	9011626
19	chr19_10747963	101.4	19	10747963
19	chr19_13656654	103.49	19	13656654
19	chr19_14065784	105.33	19	14065784
19	chr19_14652084	107.83	19	14652084
19	chr19_19092226	112.64	19	19092226
19	chr19_20232182	114.42	19	20232182
19	chr19_21721956	116.68	19	21721956
19	chr19_20912373	118.39	19	20912373
19	chr19_22135813	121.51	19	22135813
19	chr19_22387029	125.87	19	22387029
19	chr19_22387078	126.49	19	22387078
19	chr19_22525242	128.07	19	22525242
19	chr19_22906112	129.64	19	22906112
19	chr19_23168553	133.11	19	23168553
19	chr19_23168537	134.23	19	23168537
19	chr19_23168599	136.71	19	23168599
19	chr19_23188667	140.78	19	23188667
19	chr19_23279154	143.97	19	23279154
19	chr19_23424866	146.1	19	23424866
19	chr19_23463859	147.06	19	23463859
19	chr19_23627759	147.5	19	23627759

## Sheet: Sultanina
Supplementary file 2. Sheet 2. Linkage map obtained for Sultanina. For each mapped marker, LG, genetic position, physical position, and annotated chromosome are indicated.
LG	marker	genetic position	Chromosome	physical position
1	chr1_428387	0	1	428387
1	chr1_394094	1.65	1	394094
1	chr1_286156	2.69	1	286156
1	chr1_761477	6.91	1	761477
1	chr1_1248432	11.67	1	1248432
1	chr1_1583190	14.86	1	1583190
1	chr1_1651981	18.05	1	1651981
1	chr1_2100014	21.55	1	2100014
1	chr1_2429578	24.3	1	2429578
1	chr1_2684691	26.92	1	2684691
1	chr1_2781592	29.53	1	2781592
1	chr1_2954884	32.13	1	2954884
1	chr1_3077193	33.21	1	3077193
1	chr1_3281980	35.4	1	3281980
1	chr1_3249570	36.5	1	3249570
1	chr1_3659057	39.28	1	3659057
1	chr1_3754326	40.97	1	3754326
1	chr1_3754308	42	1	3754308
1	chr1_4743468	53.79	1	4743468
1	chr1_5453389	60.41	1	5453389
1	chr1_5753854	62.63	1	5753854
1	chr1_6028504	67.11	1	6028504
1	chr1_6276352	70.89	1	6276352
1	chr1_6417983	72.04	1	6417983
1	chr1_6307269	73.54	1	6307269
1	chr1_6907670	74.05	1	6907670
1	chr1_6985839	75.17	1	6985839
1	chr1_6322114	77.43	1	6322114
1	chr1_6623727	79.75	1	6623727
1	chr1_7246724	81.87	1	7246724
1	chrUn_14553356	85.64
1	chrUn_21787693	87.36
1	chr1_7624517	93.76	1	7624517
1	chr1_7788598	95.9	1	7788598
1	chr1_7796533	97.99	1	7796533
1	chr1_7796540	98.48	1	7796540
1	chr1_7837270	99.54	1	7837270
1	chr1_8012036	101.65	1	8012036
1	chr1_8867912	105.92	1	8867912
1	chr1_9040708	107.52	1	9040708
1	chr1_9343629	109.46	1	9343629
1	chr1_9119053	110.07	1	9119053
1	chr1_9873566	113.78	1	9873566
1	chr1_10045376	115.23	1	10045376
1	chr1_10114613	117.77	1	10114613
1	chr1_11234723	122.65	1	11234723
1	chr1_11234717	123.21	1	11234717
1	chr1_11232251	126.08	1	11232251
1	chr1_11232340	126.59	1	11232340
1	chr1_11232242	127.65	1	11232242
1	chr1_11467381	130.85	1	11467381
1	chr1_11233557	131.91	1	11233557
1	chr1_11874008	132.44	1	11874008
1	chr1_12173226	134.02	1	12173226
1	chr1_12260450	136.96	1	12260450
1	chrUn_18689598	139.32
1	chr1_14405410	143.22	1	14405410
1	chr1_16286590	147.68	1	16286590
1	chr1_16384529	151.57	1	16384529
1	chr1_16384499	154.18	1	16384499
1	chr1_15555915	154.69	1	15555915
1	chr1_15555862	155.19	1	15555862
1	chr1_18009042	157.29	1	18009042
1	chr1_17378522	159.96	1	17378522
1	chr1_18315455	164.25	1	18315455
1	chr1_18315417	165.3	1	18315417
1	chr1_19181783	171.99	1	19181783
1	chr1_19141905	173.07	1	19141905
1	chr1_18753930	173.55	1	18753930
1	chr1_19016720	175.11	1	19016720
1	chr1_19726177	180.91	1	19726177
1	chr1_19726081	182.21	1	19726081
1	chr1_19913086	184.83	1	19913086
1	chr1_19953955	186.35	1	19953955
1	chr1_19953892	186.81	1	19953892
1	chr1_20066932	187.82	1	20066932
1	chr1_20066974	188.81	1	20066974
1	chr1_20693439	190.9	1	20693439
1	chr1_21413037	197.11	1	21413037
1	chr1_21888479	199.63	1	21888479
1	chr1_22827213	201.97	1	22827213
1	chr1_22982473	204.31	1	22982473
1	chr1_22202207	207.52	1	22202207
1	chr1_22277692	208.04	1	22277692
1	chr1_22854745	209.09	1	22854745
1	chr1_22607155	210.34	1	22607155
1	chr1_21739928	211.84	1	21739928
1	chr1_22648259	216.07	1	22648259
1	chr1_22648241	216.59	1	22648241
2	chr2_331093	0	2	331093
2	chr2_379996	0.55	2	379996
2	chr2_447841	0.55	2	447841
2	chr2_380022	1.58	2	380022
2	chr2_557616	2.62	2	557616
2	chr2_638488	5.53	2	638488
2	chr2_814726	11.72	2	814726
2	chr2_1274347	15.18	2	1274347
2	chr2_1711652	19.2	2	1711652
2	chr2_1740578	20.89	2	1740578
2	chr2_2143883	23.2	2	2143883
2	chr2_2335522	25.75	2	2335522
2	chr2_2599967	27.8	2	2599967
2	chr2_2712940	29	2	2712940
2	chr2_2774768	29.59	2	2774768
2	chr2_2898341	29.59	2	2898341
2	chr2_3074688	31.51	2	3074688
2	chr2_3207586	33.73	2	3207586
2	chr2_3662471	36.43	2	3662471
2	chr2_3662569	37.47	2	3662569
2	chr2_3903729	39.89	2	3903729
2	chr2_3928758	42.32	2	3928758
2	chr2_4282515	48.22	2	4282515
2	chr2_4421937	51.44	2	4421937
2	chr2_4564119	53.53	2	4564119
2	chr2_4883234	57.5	2	4883234
2	chr2_5175730	60.91	2	5175730
2	chr2_5915764	76.19	2	5915764
2	chr2_6504394	77.78	2	6504394
2	chr2_6933616	82.92	2	6933616
2	chr2_7159705	85.32	2	7159705
2	chr2_7634242	93.76	2	7634242
2	chr2_9191468	96.99	2	9191468
2	chr2_10510317	98.12	2	10510317
2	chr2_12826172	100.38	2	12826172
2	chr2_13940947	102.06	2	13940947
2	chr2_14734455	106.1	2	14734455
2	chr2_14734486	107.19	2	14734486
2	chr2_14734474	107.73	2	14734474
2	chr2_16343146	111.94	2	16343146
2	chr2_16405965	113.24	2	16405965
2	chr2_16705357	118	2	16705357
2	chr2_16738770	120.45	2	16738770
2	chr2_16903930	121.66	2	16903930
2	chr2_17980585	125.07	2	17980585
2	chr2_18148431	126.74	2	18148431
2	chr2_18151769	128.56	2	18151769
2	chr2_18720240	134.24	2	18720240
3	chr3_1451489	0	3	1451489
3	chr3_1682777	3.05	3	1682777
3	chr3_1693071	4.23	3	1693071
3	chr3_1612900	5.31	3	1612900
3	chr3_1585047	8.6	3	1585047
3	chr3_2054871	13.08	3	2054871
3	chr3_2248429	16.91	3	2248429
3	chr3_2380534	18	3	2380534
3	chr3_2438025	21.38	3	2438025
3	chr3_2487153	23.59	3	2487153
3	chr3_2487124	24.11	3	2487124
3	chr3_2501863	24.67	3	2501863
3	chr3_2488532	25.76	3	2488532
3	chr3_2621982	26.77	3	2621982
3	chr3_2730869	27.3	3	2730869
3	chr3_2755377	28.19	3	2755377
3	chr3_3032326	30.95	3	3032326
3	chr3_3186586	33.05	3	3186586
3	chr3_3270484	35.7	3	3270484
3	chr3_3325340	37.41	3	3325340
3	chr3_3325302	39.11	3	3325302
3	chr3_5528953	50.01	3	5528953
3	chr3_5528977	51.65	3	5528977
3	chr3_5529003	52.17	3	5529003
3	chr3_5564237	56	3	5564237
3	chr3_4968768	61.33	3	4968768
3	chr3_4287473	66.1	3	4287473
3	chr3_4287431	66.61	3	4287431
3	chr3_4287407	67.11	3	4287407
3	chr3_4866515	70.33	3	4866515
3	chr3_4427118	73.03	3	4427118
3	chr3_4283833	74.17	3	4283833
3	chr3_4279572	75.8	3	4279572
3	chr3_4283297	78.26	3	4283297
3	chr3_6148051	87.15	3	6148051
3	chr3_6513634	88.78	3	6513634
3	chr3_6786685	90.41	3	6786685
3	chr3_6787077	90.41	3	6787077
3	chr3_7443378	93.61	3	7443378
3	chr3_8696266	101.49	3	8696266
3	chr3_8351269	102.04	3	8351269
3	chr3_11039926	104.84	3	11039926
3	chr3_11040709	107.22	3	11040709
3	chr3_11292294	109.58	3	11292294
3	chr3_10533755	111.33	3	10533755
3	chr3_random_955689	113.68	3
3	chr3_random_57924	114.18	3
3	chr3_15122018	115.18	3	15122018
3	chr3_15560370	116.31	3	15560370
3	chr3_17031101	117.45	3	17031101
3	chr3_17571007	118.6	3	17571007
3	chr3_17784328	119.8	3	17784328
4	chr4_914500	0	4	914500
4	chr4_967197	1.19	4	967197
4	chr4_991986	4.2	4	991986
4	chr4_1115041	6.08	4	1115041
4	chr4_1336305	7.75	4	1336305
4	chr4_1350733	8.34	4	1350733
4	chr4_1786333	10.22	4	1786333
4	chr4_1914493	12.77	4	1914493
4	chr4_2133296	15.19	4	2133296
4	chr4_2148046	16.02	4	2148046
4	chr4_2152936	17.48	4	2152936
4	chr4_2615407	21.98	4	2615407
4	chr4_2657795	24.31	4	2657795
4	chr4_2669519	26.02	4	2669519
4	chr4_2669548	26.97	4	2669548
4	chr4_2718472	27.91	4	2718472
4	chr4_2788704	29.12	4	2788704
4	chr4_2818869	30.38	4	2818869
4	chr4_3588204	34.07	4	3588204
4	chr4_3695140	36.43	4	3695140
4	chr4_3849711	40.59	4	3849711
4	chr4_5155315	49.55	4	5155315
4	chr4_5241098	51.31	4	5241098
4	chr4_5247566	52.56	4	5247566
4	chr4_5401332	55.54	4	5401332
4	chr4_5293338	57.49	4	5293338
4	chr4_5553350	59.23	4	5553350
4	chr4_5631045	59.23	4	5631045
4	chr4_5697231	62.23	4	5697231
4	chr4_5720287	64.7	4	5720287
4	chr4_9036223	76.77	4	9036223
4	chr4_9697344	80.18	4	9697344
4	chr4_10406151	83.57	4	10406151
4	chr4_10406478	85.07	4	10406478
4	chr4_10406487	85.54	4	10406487
4	chr4_11938061	89.61	4	11938061
4	chr4_13937700	91.93	4	13937700
4	chr4_13937762	92.43	4	13937762
4	chr4_15696535	96.12	4	15696535
4	chr4_15766765	97.44	4	15766765
4	chr4_15766794	98.73	4	15766794
4	chr4_15963177	101.93	4	15963177
4	chr4_16120994	105.7	4	16120994
4	chr4_16121000	106.75	4	16121000
4	chr4_16553525	111.06	4	16553525
4	chr4_16562021	112.12	4	16562021
4	chr4_17093726	115.25	4	17093726
4	chr4_17613039	120.73	4	17613039
4	chr4_17626883	123.37	4	17626883
4	chr4_17785217	125.8	4	17785217
4	chr4_18617429	131.29	4	18617429
4	chr4_18619784	132.35	4	18619784
4	chr4_18619810	133.37	4	18619810
4	chr4_19352023	138.33	4	19352023
4	chr4_19672605	141.44	4	19672605
4	chr4_20226450	147.51	4	20226450
4	chr4_20272323	151.93	4	20272323
4	chr4_20272365	152.52	4	20272365
4	chr4_20283646	155.46	4	20283646
4	chr4_20293283	158.22	4	20293283
4	chr4_20317357	161.21	4	20317357
4	chr4_random_51854	168.68	4
4	chr4_random_51930	169.38	4
4	chr4_20452381	170.81	4	20452381
4	chr4_20452345	171.38	4	20452345
4	chrUn_38321970	173.77
4	chr4_20780268	176.32	4	20780268
4	chr4_20780292	176.93	4	20780292
4	chr4_21225484	181.44	4	21225484
4	chr4_21396277	184.72	4	21396277
4	chr4_21881963	186.97	4	21881963
4	chr4_21881987	188.08	4	21881987
4	chr4_22359424	194.34	4	22359424
4	chr4_22710520	194.87	4	22710520
4	chr4_23384088	198.06	4	23384088
4	chr4_23642239	201.57	4	23642239
4	chr4_23752342	203.38	4	23752342
5	chr5_475747	0	5	475747
5	chr5_508056	2.47	5	508056
5	chr5_525150	3.64	5	525150
5	chr5_475923	4.65	5	475923
5	chr5_584642	5.71	5	584642
5	chr5_584618	6.15	5	584618
5	chr5_611019	7.29	5	611019
5	chr5_1051937	9.77	5	1051937
5	chr5_1172171	11.35	5	1172171
5	chr5_1407911	11.77	5	1407911
5	chr5_1408012	12.66	5	1408012
5	chr5_1463782	13.62	5	1463782
5	chr5_1527930	14.63	5	1527930
5	chr5_1646162	15.67	5	1646162
5	chr5_1809838	19.09	5	1809838
5	chr5_2501501	28.46	5	2501501
5	chr5_3006574	31.11	5	3006574
5	chr5_3126316	32.31	5	3126316
5	chr5_3474528	35.52	5	3474528
5	chr5_3961225	40.15	5	3961225
5	chr5_4007445	42.42	5	4007445
5	chr5_4179881	44.22	5	4179881
5	chr5_4486119	45.5	5	4486119
5	chr5_4528797	47.57	5	4528797
5	chr5_4974750	53.12	5	4974750
5	chr5_5399879	55.8	5	5399879
5	chr5_5399415	57.32	5	5399415
5	chr5_5294173	59.26	5	5294173
5	chr5_5586878	61.24	5	5586878
5	chr5_5596154	64.19	5	5596154
5	chr5_5786052	67.36	5	5786052
5	chr5_6615012	72.21	5	6615012
5	chr5_6583403	73.32	5	6583403
5	chr5_6583369	73.78	5	6583369
5	chr5_6849661	75.96	5	6849661
5	chr5_7324517	77.59	5	7324517
5	chr5_7342791	78.59	5	7342791
5	chr5_7342826	79.04	5	7342826
5	chr5_8809492	82.88	5	8809492
5	chr5_9041422	82.88	5	9041422
5	chr5_9112058	83.4	5	9112058
5	chr5_9112680	84.53	5	9112680
5	chr5_9461162	90.65	5	9461162
5	chr5_10935102	94.04	5	10935102
5	chr5_10989694	95.72	5	10989694
5	chr5_13541812	103.39	5	13541812
5	chr5_15846497	112.12	5	15846497
5	chr5_18363340	116.57	5	18363340
5	chr5_18363421	117.61	5	18363421
5	chr5_19571749	121.32	5	19571749
5	chr5_19609470	123.94	5	19609470
5	chr5_19571826	125.22	5	19571826
5	chr5_19620007	126.58	5	19620007
5	chr5_19801728	130.47	5	19801728
5	chr5_20176602	134.94	5	20176602
5	chr5_21012032	138.86	5	21012032
5	chr5_21308556	142.36	5	21308556
5	chr5_22409288	145.85	5	22409288
5	chr5_23203654	149.75	5	23203654
5	chr5_23659097	154.3	5	23659097
5	chr5_24745257	157.34	5	24745257
5	chr5_24787661	159.76	5	24787661
5	chr5_24969019	162.5	5	24969019
6	chr6_709107	0	6	709107
6	chr6_709100	0.54	6	709100
6	chr6_745714	3.54	6	745714
6	chr6_491002	5.87	6	491002
6	chr6_781070	7.43	6	781070
6	chr6_298780	9	6	298780
6	chr6_3754331	23.94	6	3754331
6	chr6_3754325	24.52	6	3754325
6	chr6_3817966	27.98	6	3817966
6	chr6_5034480	35.15	6	5034480
6	chr6_4607421	35.67	6	4607421
6	chr6_6498967	45.32	6	6498967
6	chr6_7788275	49.43	6	7788275
6	chr6_7807375	50.7	6	7807375
6	chr6_8137937	55.89	6	8137937
6	chr6_8408430	58.17	6	8408430
6	chr6_8866495	62.69	6	8866495
6	chr6_8866525	63.2	6	8866525
6	chr6_8697397	64.22	6	8697397
6	chr6_9242976	66.28	6	9242976
6	chr6_10952843	68.34	6	10952843
6	chr6_8969907	70.42	6	8969907
6	chr6_13082416	76.24	6	13082416
6	chr6_13509079	80.29	6	13509079
6	chr6_13881562	83.73	6	13881562
6	chr6_14744151	87.02	6	14744151
6	chr6_15238926	89.73	6	15238926
6	chr6_15305009	90.24	6	15305009
6	chr6_15391499	91.33	6	15391499
6	chr6_17078185	93.52	6	17078185
6	chr6_16922571	95.7	6	16922571
6	chr6_16930502	96.76	6	16930502
6	chr6_17493199	98.42	6	17493199
6	chr6_17718463	101.63	6	17718463
6	chr6_17959076	103.76	6	17959076
6	chr6_18387292	106.65	6	18387292
6	chr6_19431569	113.05	6	19431569
6	chr6_19712071	114.63	6	19712071
6	chr6_20354354	116.74	6	20354354
6	chr6_20993435	118.85	6	20993435
6	chr6_20993467	119.37	6	20993467
6	chr6_21224799	121.46	6	21224799
6	chr6_21224815	122.46	6	21224815
6	chr6_21505192	125.2	6	21505192
7	chr7_2390073	0	7	2390073
7	chr7_2390083	1.59	7	2390083
7	chr7_2407792	3.17	7	2407792
7	chr7_2407752	3.76	7	2407752
7	chr7_2875609	8.24	7	2875609
7	chr7_3592914	13.02	7	3592914
7	chr7_3717382	16.92	7	3717382
7	chr7_3873147	18.84	7	3873147
7	chr7_3884533	18.84	7	3884533
7	chr7_4099555	21.04	7	4099555
7	chr7_4324965	23.18	7	4324965
7	chr7_4281937	23.7	7	4281937
7	chr7_4316264	24.19	7	4316264
7	chr7_4353097	25.29	7	4353097
7	chr7_4569070	30.08	7	4569070
7	chr7_4700118	33.01	7	4700118
7	chr7_4916371	37.14	7	4916371
7	chr7_5059741	37.65	7	5059741
7	chr7_5701982	38.88	7	5701982
7	chr7_5849666	41.36	7	5849666
7	chr7_6024709	42.98	7	6024709
7	chr7_5889497	43.51	7	5889497
7	chr7_5890604	44.02	7	5890604
7	chr7_6357434	46.48	7	6357434
7	chr7_6273390	47.69	7	6273390
7	chr7_14318025	60.66	7	14318025
7	chrUn_19613237	61.25
7	chrUn_31206960	65.21
7	chr7_random_1176283	69.72	7
7	chrUn_23795522	72.7
7	chrUn_6986343	73.87
7	chrUn_38615693	74.87
7	chrUn_6918341	76.01
7	chrUn_15167468	79.03
7	chrUn_32353188	81.82
7	chrUn_12552455	86.31
7	chrUn_17859276	89.19
7	chrUn_17789257	90.29
7	chr7_14518686	92.63	7	14518686
7	chrUn_27181440	103.29
7	chr7_14790469	103.91	7	14790469
7	chrUn_11237737	108.88
7	chrUn_13980041	113.85
7	chrUn_13980059	114.88
7	chrUn_39576527	115.92
7	chrUn_34774884	120.28
7	chrUn_34216318	123.25
7	chrUn_34129611	124.99
7	chrUn_23190316	126.01
7	chr7_15523055	130.26	7	15523055
7	chr7_16062516	133.44	7	16062516
7	chr7_16222761	136.32	7	16222761
7	chr7_16222754	137.47	7	16222754
7	chr7_15859241	139.78	7	15859241
7	chr7_16297408	144.03	7	16297408
7	chr7_16528279	148.28	7	16528279
7	chr7_16528313	148.81	7	16528313
7	chr7_16789326	151.17	7	16789326
7	chr7_16789338	151.76	7	16789338
7	chr7_16510522	154.12	7	16510522
7	chr7_16581112	155.21	7	16581112
7	chr7_16510573	156.3	7	16510573
7	chr7_16544316	159.7	7	16544316
7	chr7_16528265	162.55	7	16528265
7	chr7_16528320	163.6	7	16528320
7	chr7_16885246	166.8	7	16885246
7	chr7_16917625	168.99	7	16917625
7	chr7_17439245	171.25	7	17439245
7	chr7_17614125	171.79	7	17614125
7	chr7_17788486	174.14	7	17788486
7	chr7_18036643	176.53	7	18036643
7	chr7_18391781	177.12	7	18391781
7	chr7_19340623	179.51	7	19340623
7	chr7_19744399	181.49	7	19744399
7	chr7_20068403	182.68	7	20068403
7	chr7_20615971	185.08	7	20615971
8	chr8_426692	0	8	426692
8	chr8_426702	2.67	8	426702
8	chr8_538644	9.09	8	538644
8	chr8_426496	10.15	8	426496
8	chr8_721869	11.97	8	721869
8	chr8_118502	14.21	8	118502
8	chr8_1954607	19.31	8	1954607
8	chr8_2483871	22.26	8	2483871
8	chr8_3263651	25.49	8	3263651
8	chr8_4284062	28.39	8	4284062
8	chr8_4433483	29.53	8	4433483
8	chr8_5505832	30.61	8	5505832
8	chr8_7303353	34.4	8	7303353
8	chr8_7303441	35.48	8	7303441
8	chr8_8549296	45.09	8	8549296
8	chr8_8222385	47.15	8	8222385
8	chr11_15815289	48.39	11
8	chr11_15815326	49.37	11
8	chr8_8549314	51.57	8	8549314
8	chr8_9059839	54.34	8	9059839
8	chr8_9468424	57.12	8	9468424
8	chr8_9434479	58.74	8	9434479
8	chr8_11754530	69.76	8	11754530
8	chr8_11941902	71.95	8	11941902
8	chr8_12012225	72.46	8	12012225
8	chr8_12398717	73.84	8	12398717
8	chr8_12920287	77.99	8	12920287
8	chr8_12889021	79.53	8	12889021
8	chr8_13007684	81.05	8	13007684
8	chr8_13111802	83.71	8	13111802
8	chr8_13270663	87.46	8	13270663
8	chr8_13189093	90.04	8	13189093
8	chr8_13363541	93.15	8	13363541
8	chr8_13567768	95.21	8	13567768
8	chr8_13667387	97.01	8	13667387
8	chr8_13740593	98.81	8	13740593
8	chr8_13797522	102.96	8	13797522
8	chr8_13797455	103.46	8	13797455
8	chr8_13955624	106.12	8	13955624
8	chr8_13987666	106.71	8	13987666
8	chr8_13995781	107.98	8	13995781
8	chr8_13995754	109.24	8	13995754
8	chr8_13962563	111.9	8	13962563
8	chr8_13962582	112.97	8	13962582
8	chr8_13962544	113.54	8	13962544
8	chr8_14033686	117.9	8	14033686
8	chr8_14165370	119.79	8	14165370
8	chr8_14417459	120.92	8	14417459
8	chr8_14087735	124.34	8	14087735
8	chr8_14625177	128.38	8	14625177
8	chr8_14818943	129.89	8	14818943
8	chr8_15040903	131.39	8	15040903
8	chr8_15159159	132.96	8	15159159
8	chr8_15460401	133.6	8	15460401
8	chr8_15148925	134.66	8	15148925
8	chr8_16262050	139.77	8	16262050
8	chr8_16862946	142.92	8	16862946
8	chr8_16747787	144.42	8	16747787
8	chr8_16849227	145.14	8	16849227
8	chr8_16758870	146.31	8	16758870
8	chr8_16747714	147.46	8	16747714
8	chr8_16631925	149.26	8	16631925
8	chr8_17031991	151.9	8	17031991
8	chr8_17621858	158.32	8	17621858
8	chr8_17636235	158.86	8	17636235
8	chr8_18145262	162.63	8	18145262
8	chr8_18145235	163.16	8	18145235
8	chr8_18215928	165.55	8	18215928
8	chr8_18742402	167.92	8	18742402
8	chr8_18470050	170.28	8	18470050
8	chr8_18905414	174.21	8	18905414
8	chr8_19501794	179.85	8	19501794
8	chr8_19840240	181.52	8	19840240
8	chr8_19876885	183.74	8	19876885
8	chr8_21067899	189.6	8	21067899
8	chr8_21144639	191.03	8	21144639
8	chr8_21013889	192.44	8	21013889
8	chr8_21317686	194.71	8	21317686
8	chr8_21321532	197.15	8	21321532
8	chr8_21627949	202.72	8	21627949
8	chr8_21589290	203.28	8	21589290
8	chr8_21961511	203.95	8	21961511
8	chr8_22132713	204.74	8	22132713
8	chr8_21876499	206.37	8	21876499
8	chr8_22053156	207.98	8	22053156
9	chr9_382854	0	9	382854
9	chr9_515875	3.21	9	515875
9	chr9_1296675	9.07	9	1296675
9	chr9_1323404	10.11	9	1323404
9	chr9_1506841	14.31	9	1506841
9	chr9_1691926	17.52	9	1691926
9	chr9_1954870	22.62	9	1954870
9	chr9_2014251	27.73	9	2014251
9	chr9_2170789	29.85	9	2170789
9	chr9_2067308	32.27	9	2067308
9	chr9_2377351	34.08	9	2377351
9	chr9_2389985	35.42	9	2389985
9	chr9_3067933	41.33	9	3067933
9	chr9_3067952	41.87	9	3067952
9	chr9_3067987	42.43	9	3067987
9	chr9_3369771	44.5	9	3369771
9	chr9_3369839	46.02	9	3369839
9	chr9_3573412	49.47	9	3573412
9	chr9_3769913	52.34	9	3769913
9	chr9_3769929	55.49	9	3769929
9	chr9_3926009	58.69	9	3926009
9	chr9_3925998	61.89	9	3925998
9	chr9_4096440	64.57	9	4096440
9	chr9_4096387	65	9	4096387
9	chr9_4270946	65.97	9	4270946
9	chr9_4959044	68.66	9	4959044
9	chr9_4959048	69.69	9	4959048
9	chr9_5189181	70.69	9	5189181
9	chr9_5190877	72.23	9	5190877
9	chr9_5189253	74.33	9	5189253
9	chr9_5191499	76.55	9	5191499
9	chr9_5191488	77.65	9	5191488
9	chr9_5800030	85.06	9	5800030
9	chr9_5759777	87.44	9	5759777
9	chr9_5800036	89.8	9	5800036
9	chr9_5835557	91.65	9	5835557
9	chr9_6479890	94.11	9	6479890
9	chr9_6421061	95.18	9	6421061
9	chr9_7076020	101.23	9	7076020
9	chr9_8705844	103.98	9	8705844
9	chr9_8705791	104.48	9	8705791
9	chr9_7626037	105.04	9	7626037
9	chr9_10183916	109.7	9	10183916
9	chr9_9423315	110.21	9	9423315
9	chr9_10183936	111.26	9	10183936
9	chr9_18292971	124.59	9	18292971
9	chr9_18292955	125.12	9	18292955
9	chr9_19158546	129.96	9	19158546
9	chr9_19147998	131.76	9	19147998
9	chr9_19633732	134.14	9	19633732
9	chr9_19633661	134.7	9	19633661
9	chr9_19674889	135.3	9	19674889
9	chr9_22735529	136.51	9	22735529
9	chr9_22735620	137.58	9	22735620
9	chr9_22735558	138.11	9	22735558
9	chr9_22864424	140.79	9	22864424
9	chr9_19480833	142.91	9	19480833
9	chr9_21137122	144.55	9	21137122
9	chr9_21699252	146.17	9	21699252
9	chr9_22888654	146.97	9	22888654
9	chr9_22849139	147.78	9	22849139
9	chr9_22339931	150.23	9	22339931
9	chr9_21780643	153.67	9	21780643
9	chr9_22831328	156.93	9	22831328
10	chr10_379657	0	10	379657
10	chr10_300674	2.22	10	300674
10	chr10_557491	3.29	10	557491
10	chr10_random_73460	7.68	10
10	chr10_random_81432	8.2	10
10	chrUn_9144997	12.86
10	chrUn_10780381	15.17
10	chrUn_10654199	16.34
10	chrUn_9200061	18.77
10	chrUn_9111477	21.58
10	chrUn_41191751	23.67
10	chrUn_41523807	26.54
10	chrUn_41523836	27.78
10	chrUn_31395059	32.09
10	chrUn_37826808	36.05
10	chrUn_18917394	37.83
10	chrUn_27948243	39.25
10	chrUn_24820838	44.22
10	chrUn_24820892	45.36
10	chrUn_12001354	48.58
10	chrUn_11863595	51.8
10	chrUn_7739258	56.66
10	chrUn_27745395	60
10	chr10_random_252193	65.59	10
10	chrUn_32325636	68.89
10	chrUn_32424551	71.43
10	chrUn_26091253	72.66
10	chrUn_26091301	73.68
10	chrUn_39541382	78.34
10	chrUn_31306192	81.99
10	chr10_1470036	87.19	10	1470036
10	chr10_1489127	88.74	10	1489127
10	chr10_1592903	90.28	10	1592903
10	chr10_1592954	91.77	10	1592954
10	chr10_1592963	92.23	10	1592963
10	chr10_1592990	92.72	10	1592990
10	chr10_1716751	95.94	10	1716751
10	chr10_1815813	101.19	10	1815813
10	chr10_1826732	103.57	10	1826732
10	chr10_1826645	104.11	10	1826645
10	chr10_2431552	107.96	10	2431552
10	chr10_2422930	109.4	10	2422930
10	chr10_2452161	112.9	10	2452161
10	chr10_2818600	115.01	10	2818600
10	chr10_2820226	118.26	10	2820226
10	chr10_2949186	122.17	10	2949186
10	chr10_2848593	126.04	10	2848593
10	chr10_2848577	127.13	10	2848577
10	chr10_3220836	131.34	10	3220836
10	chr10_3257159	133.12	10	3257159
10	chr10_3793251	139.13	10	3793251
10	chr10_3973144	144.26	10	3973144
10	chr10_5034943	147.65	10	5034943
10	chr10_5165619	149.85	10	5165619
10	chr10_5165575	150.37	10	5165575
10	chr10_5026510	150.94	10	5026510
10	chr10_5157551	151.46	10	5157551
10	chr10_5015410	153.15	10	5015410
10	chr10_5847411	155.12	10	5847411
10	chr10_6871006	163.42	10	6871006
10	chr10_7139102	166.62	10	7139102
10	chr10_7352850	168.2	10	7352850
10	chr10_7994453	170.29	10	7994453
10	chr10_9748234	172.91	10	9748234
10	chr10_9478471	174.51	10	9478471
10	chr10_11443634	182.73	10	11443634
10	chr10_11551005	184.37	10	11551005
10	chr10_13073567	188.24	10	13073567
10	chr10_13073608	188.75	10	13073608
10	chr10_13676257	189.9	10	13676257
10	chr10_17158960	194.01	10	17158960
10	chr10_17388879	195.11	10	17388879
10	chr10_17622826	196.8	10	17622826
10	chr10_17832877	199.17	10	17832877
10	chr10_17832892	202.38	10	17832892
11	chr11_265898	0	11	265898
11	chr11_587571	2.99	11	587571
11	chr11_2744716	15.59	11	2744716
11	chr11_2829996	18.3	11	2829996
11	chr11_3003988	19.81	11	3003988
11	chr11_3082204	20.33	11	3082204
11	chr11_3161955	21.46	11	3161955
11	chr11_3235141	24.56	11	3235141
11	chr11_3236817	25.31	11	3236817
11	chr11_3365590	26.47	11	3365590
11	chr11_3891474	30.72	11	3891474
11	chr11_5096696	40.39	11	5096696
11	chr11_5370847	42.52	11	5370847
11	chr11_5911748	43.59	11	5911748
11	chr11_6132728	45.18	11	6132728
11	chr11_6396346	48.37	11	6396346
11	chr11_6396322	48.85	11	6396322
11	chr11_6485787	50.96	11	6485787
11	chr11_6570067	54.2	11	6570067
11	chr11_7207597	59.37	11	7207597
11	chr11_8236684	63.95	11	8236684
11	chr11_8236705	65.5	11	8236705
11	chr11_8236741	66.52	11	8236741
11	chr11_8370724	67.61	11	8370724
11	chr11_8396799	69.29	11	8396799
11	chr11_8616613	72.16	11	8616613
11	chr11_14092116	79.73	11	14092116
11	chr11_13975114	80.7	11	13975114
11	chr11_13975075	81.14	11	13975075
11	chr11_12536559	84.15	11	12536559
11	chr11_14761031	84.87	11	14761031
11	chr11_16085842	87.3	11	16085842
11	chr11_16588074	90.5	11	16588074
11	chr11_16650655	95.1	11	16650655
11	chr11_16650659	97.34	11	16650659
11	chr11_16757105	97.87	11	16757105
11	chr11_17366264	99.51	11	17366264
11	chr11_17925968	101.11	11	17925968
11	chr11_18289750	103.93	11	18289750
11	chr11_19017972	108.5	11	19017972
11	chr11_19018010	108.5	11	19018010
11	chr11_19306418	110.22	11	19306418
12	chr12_805822	0	12	805822
12	chr12_473790	4.3	12	473790
12	chr12_149871	6.43	12	149871
12	chr12_200901	7.63	12	200901
12	chr12_200128	10.72	12	200128
12	chr12_3998542	22.41	12	3998542
12	chr12_3998495	23.02	12	3998495
12	chr12_3041090	26.55	12	3041090
12	chr12_3104930	27.75	12	3104930
12	chr12_3998525	28.77	12	3998525
12	chr12_3178380	29.8	12	3178380
12	chr12_3114076	30.81	12	3114076
12	chr12_3144206	32.43	12	3144206
12	chr12_3752753	34.08	12	3752753
12	chr12_4360474	38.54	12	4360474
12	chr12_4345848	39.1	12	4345848
12	chr12_4618628	41.32	12	4618628
12	chr12_4758918	44.65	12	4758918
12	chr12_5105904	47.04	12	5105904
12	chr12_6085399	52.42	12	6085399
12	chr12_5513145	54.72	12	5513145
12	chr12_5588614	56.03	12	5588614
12	chr12_5588621	56.61	12	5588621
12	chr12_5513193	59.15	12	5513193
12	chr12_5615684	61.97	12	5615684
12	chr12_6298466	68.7	12	6298466
12	chr12_6470145	69.9	12	6470145
12	chr12_6809267	73.75	12	6809267
12	chr12_7067596	78.85	12	7067596
12	chr12_7245226	82.01	12	7245226
12	chr12_7775389	82.54	12	7775389
12	chr12_7732097	83.07	12	7732097
12	chr12_7708933	83.89	12	7708933
12	chr12_7708922	84.68	12	7708922
12	chr12_8744191	90.01	12	8744191
12	chr12_8203616	91.3	12	8203616
12	chr12_9057901	95.69	12	9057901
12	chr12_9587821	99.89	12	9587821
12	chr12_9898811	105.31	12	9898811
12	chr12_9799014	108	12	9799014
12	chr12_10119657	110.9	12	10119657
12	chr12_10239036	115.56	12	10239036
12	chr12_10239065	116.62	12	10239065
12	chr12_8680656	121.85	12	8680656
12	chr12_8679368	123.09	12	8679368
12	chr12_8679340	127.31	12	8679340
12	chr12_16837247	138.83	12	16837247
12	chr12_17399432	142.73	12	17399432
12	chr12_18017612	144.37	12	18017612
12	chr12_19878952	151.07	12	19878952
12	chr12_19878951	153.59	12	19878951
12	chr12_19873876	154.84	12	19873876
12	chr12_19932021	155.41	12	19932021
12	chr12_19947526	157.85	12	19947526
12	chr12_19799675	162.35	12	19799675
12	chr12_19799658	163.43	12	19799658
12	chr12_19799684	163.97	12	19799684
13	chr13_187412	0	13	187412
13	chr13_106249	1.41	13	106249
13	chr13_266352	2.1	13	266352
13	chr13_192770	3.13	13	192770
13	chr13_514463	3.13	13	514463
13	chr13_936037	5.11	13	936037
13	chr13_956140	5.75	13	956140
13	chr13_997602	7.91	13	997602
13	chr13_1065260	10.31	13	1065260
13	chr13_1146841	13.51	13	1146841
13	chr13_1304635	17.53	13	1304635
13	chr13_1609226	18.62	13	1609226
13	chr13_1362608	19.73	13	1362608
13	chr13_1397318	20.82	13	1397318
13	chr13_1555843	21.33	13	1555843
13	chr13_1645295	22.39	13	1645295
13	chr13_2097118	23.45	13	2097118
13	chrUn_23031462	28.16
13	chrUn_23028965	29.89
13	chr13_2545968	31.84	13	2545968
13	chr13_2462549	33.14	13	2462549
13	chr13_2899959	35.31	13	2899959
13	chr13_3174400	37.19	13	3174400
13	chr13_3175085	38.4	13	3175085
13	chr13_3258175	40.49	13	3258175
13	chr13_3539824	46.84	13	3539824
13	chr13_4314751	49.27	13	4314751
13	chr13_4350352	50.58	13	4350352
13	chr13_5432174	57.26	13	5432174
13	chr13_5501333	58.52	13	5501333
13	chr13_6604147	69.23	13	6604147
13	chr13_6882978	71.47	13	6882978
13	chr13_7296428	72	13	7296428
13	chr13_7664616	74.14	13	7664616
13	chr13_8541642	77.89	13	8541642
13	chr13_9034322	78.97	13	9034322
13	chr13_9034394	79.48	13	9034394
13	chr13_10046012	80.57	13	10046012
13	chr13_14442795	84.33	13	14442795
13	chr13_15077064	86.83	13	15077064
13	chr13_16652742	87.4	13	16652742
13	chr13_16652675	87.96	13	16652675
13	chr13_18763671	96.02	13	18763671
13	chr13_19556000	99.44	13	19556000
13	chr13_19896534	100.54	13	19896534
13	chr13_20062122	102.81	13	20062122
13	chr13_20087891	103.86	13	20087891
13	chr13_random_1545072	106.63	13
13	chr13_random_1858767	110.55	13
13	chr13_20353569	116.18	13	20353569
13	chr13_20353563	117.22	13	20353563
13	chr13_random_3170595	119.34	13
13	chr13_21345905	119.89	13	21345905
13	chr13_21185571	121.57	13	21185571
13	chr13_21184413	123.81	13	21184413
13	chr13_21463962	129.02	13	21463962
13	chr13_21802620	135.55	13	21802620
13	chr13_21806315	140.03	13	21806315
13	chr13_22084071	145.75	13	22084071
13	chr13_22084092	147.98	13	22084092
13	chr13_22084156	148.47	13	22084156
13	chr13_22909296	151.87	13	22909296
13	chr13_24276365	152.89	13	24276365
13	chr13_24180606	153.93	13	24180606
14	chr14_3720	0	14	3720
14	chr14_422768	1.07	14	422768
14	chr14_462222	1.66	14	462222
14	chr14_584874	4.14	14	584874
14	chr14_746300	6.25	14	746300
14	chr14_1027866	9.44	14	1027866
14	chr14_842645	11.8	14	842645
14	chr14_1135722	14.17	14	1135722
14	chr14_1255702	16.56	14	1255702
14	chr14_1220253	18.65	14	1220253
14	chr14_1656011	20.46	14	1656011
14	chr14_1837344	22.67	14	1837344
14	chr14_2437274	26.89	14	2437274
14	chr14_2078542	29.89	14	2078542
14	chr14_2057199	32.16	14	2057199
14	chr14_2978428	37.61	14	2978428
14	chr14_2879852	38.28	14	2879852
14	chr14_2846412	41.85	14	2846412
14	chr14_2776057	46.03	14	2776057
14	chr14_4102550	51.3	14	4102550
14	chr14_4369207	55.79	14	4369207
14	chr14_3615505	60.57	14	3615505
14	chr14_5792200	65.81	14	5792200
14	chr14_5929888	67.89	14	5929888
14	chr14_6055185	70.21	14	6055185
14	chr14_6055222	71.37	14	6055222
14	chr14_6366109	72.55	14	6366109
14	chr14_6711938	77.85	14	6711938
14	chr14_6711977	78.85	14	6711977
14	chr14_6712007	79.85	14	6712007
14	chr14_7175271	83.54	14	7175271
14	chr14_7571804	84.59	14	7571804
14	chr14_9066815	89.48	14	9066815
14	chr14_9061577	92.51	14	9061577
14	chr14_9061498	94.08	14	9061498
14	chr14_10549503	95.65	14	10549503
14	chr14_11854728	97.21	14	11854728
14	chr14_13087387	99.4	14	13087387
14	chr14_13094059	100.84	14	13094059
14	chr14_13378530	104	14	13378530
14	chr14_15880851	107.8	14	15880851
14	chr14_17668831	111.61	14	17668831
14	chr14_17769442	114.17	14	17769442
14	chr14_19016977	117.34	14	19016977
14	chr14_19554598	120.06	14	19554598
14	chr14_19710483	120.79	14	19710483
14	chr14_19710706	121.37	14	19710706
14	chr14_19710727	121.92	14	19710727
14	chr14_20347058	123.75	14	20347058
14	chr14_20735844	126.52	14	20735844
14	chr14_21063649	130.94	14	21063649
14	chr14_21063676	131.48	14	21063676
14	chr14_21800385	133.67	14	21800385
14	chr14_21837726	135.29	14	21837726
14	chr14_22050937	136.92	14	22050937
14	chr14_22299577	139.68	14	22299577
14	chr14_22561588	143.57	14	22561588
14	chr14_22568886	145.72	14	22568886
14	chr14_23575959	149.86	14	23575959
14	chr14_23939606	153.42	14	23939606
14	chr14_23960854	155.16	14	23960854
14	chr14_23968609	156.3	14	23968609
14	chr14_24232538	158.66	14	24232538
14	chr14_24247637	160.51	14	24247637
14	chr14_24590066	163.12	14	24590066
14	chr14_25119068	166.03	14	25119068
14	chr14_25653620	171.11	14	25653620
14	chr14_25780317	172.83	14	25780317
14	chr14_26009915	174.63	14	26009915
14	chr14_26183963	177.23	14	26183963
14	chr14_26242578	179.6	14	26242578
14	chr14_26293418	181.18	14	26293418
14	chr14_26421756	182.95	14	26421756
14	chr14_26548172	187.72	14	26548172
14	chr14_27141912	192.62	14	27141912
14	chr14_27259178	195.19	14	27259178
14	chr14_27259219	196.37	14	27259219
14	chr14_28681631	203.57	14	28681631
14	chr14_28787957	205.45	14	28787957
14	chr14_29298674	207.57	14	29298674
14	chr14_29407513	209.35	14	29407513
14	chr14_29407532	210.27	14	29407532
14	chr14_29556716	210.7	14	29556716
14	chr14_29991468	213.93	14	29991468
14	chr14_29991442	215.53	14	29991442
15	chr15_373517	0	15	373517
15	chr15_1080248	2.67	15	1080248
15	chr15_1185965	3.16	15	1185965
15	chr15_683511	4.73	15	683511
15	chr15_2713030	12.05	15	2713030
15	chr15_9489755	14.12	15	9489755
15	chr15_9489674	14.76	15	9489674
15	chr15_6827067	16.93	15	6827067
15	chr15_6772967	18.92	15	6772967
15	chr15_8532357	19.76	15	8532357
15	chr15_7545836	21.76	15	7545836
15	chr15_12041410	31.68	15	12041410
15	chr15_11645376	33.02	15	11645376
15	chr15_12041361	34.23	15	12041361
15	chr15_12230792	35.28	15	12230792
15	chr15_12230815	36.35	15	12230815
15	chr15_12242058	39.62	15	12242058
15	chr15_12242093	40.14	15	12242093
15	chr15_12567777	45.13	15	12567777
15	chr15_12603660	45.67	15	12603660
15	chr15_13258555	47.88	15	13258555
15	chr15_13466638	50.08	15	13466638
15	chr15_13779559	52.85	15	13779559
15	chr15_13801093	56.17	15	13801093
15	chr15_14574248	58.95	15	14574248
15	chr15_14634834	61.13	15	14634834
15	chr15_14636561	61.65	15	14636561
15	chr15_15021128	67.05	15	15021128
15	chr15_15021148	68.11	15	15021148
15	chr15_15172265	71.06	15	15172265
15	chr15_15241284	74.16	15	15241284
15	chr15_15242317	74.7	15	15242317
15	chr15_15242331	75.81	15	15242331
15	chr15_15520966	79.17	15	15520966
15	chr15_15520292	80.34	15	15520292
15	chr15_16215248	85.96	15	16215248
15	chr15_16447801	91.72	15	16447801
15	chr15_16968658	100.66	15	16968658
15	chr15_17081553	104.54	15	17081553
15	chr15_17081595	105.08	15	17081595
15	chr15_20182161	124.86	15	20182161
15	chr15_19972845	125.96	15	19972845
15	chr15_19790112	127.7	15	19790112
15	chr15_19644996	131.19	15	19644996
15	chr15_19590678	132.35	15	19590678
15	chr15_19237087	133.48	15	19237087
15	chr15_19082654	134.61	15	19082654
15	chr15_18957575	135.1	15	18957575
15	chr15_18892517	136.75	15	18892517
16	chr16_80963	0	16	80963
16	chr16_96651	4.28	16	96651
16	chr16_168121	7.76	16	168121
16	chr16_168171	8.87	16	168171
16	chr16_188803	9.99	16	188803
16	chr16_1080793	12.81	16	1080793
16	chr16_1097737	15.59	16	1097737
16	chr16_1310420	18.39	16	1310420
16	chr16_1762886	21.9	16	1762886
16	chr16_2125938	26	16	2125938
16	chr16_2190815	28.93	16	2190815
16	chr16_5220284	35.34	16	5220284
16	chr16_5233359	37.82	16	5233359
16	chr16_5233419	38.31	16	5233419
16	chr16_14270328	58.3	16	14270328
16	chr16_14271151	60.18	16	14271151
16	chr16_14420458	61.43	16	14420458
16	chr16_15057461	62.47	16	15057461
16	chr16_16039205	66.18	16	16039205
16	chr16_16113109	68.64	16	16113109
16	chr16_16146708	72.97	16	16146708
16	chr16_16171546	75.5	16	16171546
16	chr16_16873928	80.56	16	16873928
16	chr16_16907789	83.28	16	16907789
16	chr16_16993949	85.99	16	16993949
16	chr16_17212153	87.75	16	17212153
16	chr16_18692043	95.39	16	18692043
16	chr16_18133683	95.96	16	18133683
16	chr16_18733198	98.19	16	18733198
16	chr16_18733141	101.54	16	18733141
16	chr16_19085301	104.88	16	19085301
16	chr16_19172407	105.95	16	19172407
16	chr16_19310089	107.59	16	19310089
16	chr16_21234329	113.72	16	21234329
16	chr16_21284305	115.35	16	21284305
16	chr16_21234349	117.46	16	21234349
16	chr16_21621819	120.67	16	21621819
16	chr16_21804700	122.81	16	21804700
16	chr16_21677540	127.19	16	21677540
17	chr17_588841	0	17	588841
17	chr17_514355	1.1	17	514355
17	chr17_591635	1.1	17	591635
17	chr17_757820	2.21	17	757820
17	chr17_1208621	9.87	17	1208621
17	chr17_1208645	10.41	17	1208645
17	chr17_1526262	12.6	17	1526262
17	chr17_1721705	16.24	17	1721705
17	chr17_1841991	19.73	17	1841991
17	chr17_2200626	22.41	17	2200626
17	chr17_2724808	25.6	17	2724808
17	chr17_3046022	26.67	17	3046022
17	chr17_3260143	27.76	17	3260143
17	chr17_3561269	29.94	17	3561269
17	chr17_3561264	30.47	17	3561264
17	chr17_4504461	39.06	17	4504461
17	chr17_4826178	45.52	17	4826178
17	chr17_5835112	53.17	17	5835112
17	chr17_5872418	55.73	17	5872418
17	chr17_5664092	58.26	17	5664092
17	chr17_5932605	60.52	17	5932605
17	chr17_6124213	63.22	17	6124213
17	chr17_8394388	73.67	17	8394388
17	chr17_8561732	77.06	17	8561732
17	chr17_8703974	80.67	17	8703974
17	chr17_8882413	83.06	17	8882413
17	chr17_8703383	84.83	17	8703383
17	chr17_9032383	87.45	17	9032383
17	chr17_10173887	91.43	17	10173887
17	chr17_10564559	92.63	17	10564559
17	chr17_10564635	93.74	17	10564635
17	chr17_10494433	95.03	17	10494433
17	chr17_10751509	97.73	17	10751509
17	chr17_11852635	103.17	17	11852635
17	chr17_11790474	104.5	17	11790474
17	chr17_11852609	106.29	17	11852609
17	chr17_15527524	108.77	17	15527524
18	chr18_679395	0	18	679395
18	chr18_262282	3.77	18	262282
18	chr18_575378	5.78	18	575378
18	chr18_350216	8.48	18	350216
18	chr18_1159073	12.78	18	1159073
18	chr18_1159155	13.84	18	1159155
18	chr18_1145465	16.5	18	1145465
18	chr18_1236415	18.32	18	1236415
18	chr18_1523618	20.77	18	1523618
18	chr18_1536076	22.57	18	1536076
18	chr18_1536037	23.76	18	1536037
18	chr18_1536053	24.94	18	1536053
18	chr18_1757718	27.95	18	1757718
18	chr18_1983124	33.67	18	1983124
18	chr18_1985330	36.99	18	1985330
18	chr18_1863845	39.89	18	1863845
18	chr18_2461583	43.13	18	2461583
18	chr18_2347303	44.68	18	2347303
18	chr18_2477518	46.27	18	2477518
18	chr18_2477543	47.27	18	2477543
18	chr18_2461664	48.81	18	2461664
18	chr18_2414668	49.36	18	2414668
18	chr18_2479676	50.44	18	2479676
18	chr18_2500044	54	18	2500044
18	chr18_2822442	58.2	18	2822442
18	chr18_3190153	62.24	18	3190153
18	chr18_3555470	66.13	18	3555470
18	chr18_3261784	69.87	18	3261784
18	chr18_3283293	70.77	18	3283293
18	chr18_3649226	72.51	18	3649226
18	chr18_3556944	74.36	18	3556944
18	chr18_3564601	75.29	18	3564601
18	chr18_3586951	76.45	18	3586951
18	chr18_4035415	79.53	18	4035415
18	chr18_4039816	81.31	18	4039816
18	chr18_4039734	82.49	18	4039734
18	chr18_4458795	88.49	18	4458795
18	chr18_4373945	92.38	18	4373945
18	chr18_4373950	92.94	18	4373950
18	chr18_4373928	93.49	18	4373928
18	chr18_4373992	94.04	18	4373992
18	chr18_4551688	99.05	18	4551688
18	chr18_4643948	100.81	18	4643948
18	chr18_4652473	104.02	18	4652473
18	chr18_4652520	104.63	18	4652520
18	chr18_4652556	105.19	18	4652556
18	chr18_4652512	106.4	18	4652512
18	chr18_5055020	107.69	18	5055020
18	chr18_4966857	108.24	18	4966857
18	chr18_4953924	108.79	18	4953924
18	chr18_4963290	111.13	18	4963290
18	chr18_5534691	116.46	18	5534691
18	chr18_5652866	120.02	18	5652866
18	chr18_7733469	126.61	18	7733469
18	chr18_8266966	130.42	18	8266966
18	chr18_8295600	132.58	18	8295600
18	chr18_8708601	134.22	18	8708601
18	chr18_8676065	135.31	18	8676065
18	chr18_8676101	135.85	18	8676101
18	chr18_8676009	136.93	18	8676009
18	chr18_10119213	143.5	18	10119213
18	chr18_10767151	146.75	18	10767151
18	chr18_10547368	149.98	18	10547368
18	chr18_10874726	153.16	18	10874726
18	chr18_10874721	153.68	18	10874721
18	chr18_10893019	154.94	18	10893019
18	chr18_10920831	158.74	18	10920831
18	chr18_10920845	159.37	18	10920845
18	chr18_10871585	162	18	10871585
18	chr18_10553313	164.97	18	10553313
18	chr18_10767778	166.15	18	10767778
18	chr18_10767786	167.16	18	10767786
18	chr18_10363573	170.54	18	10363573
18	chr18_10251243	173.07	18	10251243
18	chr18_10062634	175.43	18	10062634
18	chr18_9701515	175.98	18	9701515
18	chr18_9897112	177.14	18	9897112
18	chr18_9063977	179.88	18	9063977
18	chr18_9407020	181.23	18	9407020
18	chr18_10100959	184.54	18	10100959
18	chr18_10193449	186.16	18	10193449
18	chr18_10100967	187.22	18	10100967
18	chr18_10100958	187.82	18	10100958
18	chr18_10090978	191.69	18	10090978
18	chr18_11269986	203.87	18	11269986
18	chr18_11277237	204.57	18	11277237
18	chr18_11384526	206.51	18	11384526
18	chr18_11379204	208.17	18	11379204
18	chr18_11562633	214.96	18	11562633
18	chr18_14075946	230.47	18	14075946
18	chr18_15869098	234.36	18	15869098
18	chr18_17385524	234.9	18	17385524
18	chr18_random_1244090	239.77	18
18	chr18_random_2184119	242.46	18
18	chrUn_34746683	245.54
18	chrUn_34746747	247.1
18	chr18_18908702	251.18	18	18908702
18	chr18_18676147	255.84	18	18676147
18	chr18_19528524	258.39	18	19528524
18	chr18_19181541	259.64	18	19181541
18	chr18_19181595	260.14	18	19181595
18	chr18_19093139	261.7	18	19093139
18	chr18_19093148	263.25	18	19093148
18	chr18_19916160	267.45	18	19916160
18	chr18_19861707	269.19	18	19861707
18	chr18_20146073	274.58	18	20146073
18	chr18_20397016	277.87	18	20397016
18	chr18_20261347	279.19	18	20261347
18	chr18_20463691	280.58	18	20463691
18	chr18_21252825	285.3	18	21252825
18	chr18_21049905	287.06	18	21049905
18	chr18_22087275	295.74	18	22087275
18	chr18_23344041	304.31	18	23344041
18	chrUn_21676952	309.62
18	chr18_random_3301651	312.25	18
18	chr1_8849720	314.52	1	8849720
18	chr18_25246373	320.97	18	25246373
18	chr18_25246417	322.69	18	25246417
18	chr18_25258410	323.98	18	25258410
18	chr18_25670372	325.88	18	25670372
18	chr18_25246445	326.8	18	25246445
18	chr18_26686010	328.95	18	26686010
18	chr18_27298764	331.82	18	27298764
18	chr18_27301245	333.71	18	27301245
18	chr18_25853136	334.82	18	25853136
18	chr18_random_5051801	339.61	18
18	chr18_random_4413058	345.62	18
18	chr18_random_4344238	347.27	18
18	chr18_random_4511079	347.83	18
18	chr18_random_4557609	348.33	18
18	chr18_random_4344212	350.05	18
18	chr18_random_4412997	352.66	18
18	chr18_random_4207788	357.83	18
18	chr18_random_3850043	362.92	18
18	chr18_27682900	365.33	18	27682900
18	chr18_27927907	367.55	18	27927907
18	chr18_27927955	368.08	18	27927955
18	chr18_28209143	373.16	18	28209143
18	chr18_28929392	383.51	18	28929392
18	chr18_29058706	386.77	18	29058706
18	chr18_28951587	391.16	18	28951587
19	chr19_271569	0	19	271569
19	chr19_149119	2.13	19	149119
19	chr19_149104	3.71	19	149104
19	chr19_1024829	5.37	19	1024829
19	chr19_1024835	7	19	1024835
19	chr19_1245848	9.22	19	1245848
19	chr19_1945665	12.59	19	1945665
19	chr19_2255691	16.01	19	2255691
19	chr19_2699846	21.15	19	2699846
19	chr19_2981638	23.92	19	2981638
19	chr19_3277073	25.58	19	3277073
19	chr19_3653839	26.7	19	3653839
19	chr19_3531527	27.28	19	3531527
19	chr19_4163287	29.13	19	4163287
19	chr19_5064438	33.46	19	5064438
19	chr19_5257487	38.18	19	5257487
19	chr19_6033265	48.12	19	6033265
19	chr19_6032515	50.28	19	6032515
19	chr19_6264436	52.62	19	6264436
19	chr19_6273489	54.38	19	6273489
19	chr19_6307722	56.1	19	6307722
19	chr19_6695043	59.6	19	6695043
19	chr19_6679557	60.11	19	6679557
19	chr19_6782020	61.16	19	6782020
19	chr19_7306591	65.3	19	7306591
19	chr19_7500546	66.48	19	7500546
19	chr19_8566955	69.65	19	8566955
19	chr19_8566973	70.15	19	8566973
19	chr19_8566985	70.59	19	8566985
19	chr19_8600490	71.67	19	8600490
19	chr19_9201298	75.26	19	9201298
19	chr19_9247840	76.05	19	9247840
19	chr19_9480830	76.83	19	9480830
19	chr19_10283013	81.76	19	10283013
19	chr19_10282998	84	19	10282998
19	chr19_10676441	87.15	19	10676441
19	chr19_14065821	89.92	19	14065821
19	chr19_15125576	91.28	19	15125576
19	chr19_16915214	93.68	19	16915214
19	chr19_18717325	97.03	19	18717325
19	chr19_19006652	101.24	19	19006652
19	chr19_19092185	105.58	19	19092185
19	chr19_19555947	106.77	19	19555947
19	chr19_20371445	110.71	19	20371445
19	chr19_21721925	114.65	19	21721925
19	chr19_21721960	115.7	19	21721960
19	chr19_22387044	117.79	19	22387044
19	chr19_22887425	118.82	19	22887425
19	chr19_22887458	118.82	19	22887458
19	chr19_22387089	119.89	19	22387089
19	chr19_22387025	120.42	19	22387025
