# Supplementary material for: A comprehensive SPET-based linkage mapping for berry texture and defective seed development in grapevine
Source: Front Plant Sci. 2026 May 15;17:1804241. doi: 10.3389/fpls.2026.1804241 (PMC13219353; doi:10.3389/fpls.2026.1804241)
Supplement: Supplementary file 4 [file Table2.xlsx]

## Sheet: Foglio1
Supplementary File 3. Full results of the QTLs identified in the present work. For each association, QTL acronym, LG, peak marker, with the corresponding genetic (cM) and physical positions (bp) on the grapevine reference genome versions 12.0 and 12.5, confidence interval (CI), with the corresponding genetic and physical positions, associated trait/s, threshold of sificativity, LOD, explained phe…
QTL acronym	LG	Peak marker	Genetic position (cM)	Physical position (bp)_v12.0	Physical position (bp)_v12.5	CI Start	CI Start (cM)	CI Start (bp)_v12.0	CI Start (bp)_v12.5	CI End	CI End (cM)	CI End (bp)_v12.0	CI End (bp)_v12.5	Trait	Correlation cluster	Threshold	LOD	EPV (%)	a	Peak marker Raboso Veronese	Peak marker Sultanina	Multi-factor analysis
RabVe_2	2	chr2_16041445	60.06	16041445	18057367	chr2_13940877	51.4	13940877	15971425	chr2_16041445	60.06	16041445	18057367	BC	nd	4.01	54.88	64.18	0.00219609	C/T	C/C	D
RabVe_11	11	chr11_17453179	134.69	17453179	17703546	chr11_10578979	115.6	10578979	10798055	chr11_18290470	140.89	18290470	18519991	Esk	2	3.98	4.75	10.23	0.0286311	A/G	A/A	D
RabVe_17_1	17	chr17_7319879	67.23	7319879	7722467	chr17_5874342	58.24	5874342	6270227	chr17_7784281	76.71	7784281	8182761	BH	1_2	3.9	4.84	11.16	0.824539	G/T	G/G	D
RabVe_17_2						chr17_7319879	67.23	7319879	7722467					BG	1_2	3.25	3.89	7.53	0.405376			ND
														BCh		3.23	3.65	7.5	0.315034
														BG_diam	1_1	3.89	5.56	11.05	0.220963			D
														BCh_diam		4.03	5.11	9.96	0.166745
RabVe_17_3						chr17_4806549	45.47	4806549	5213869					BH_diam		4.01	6.77	13.77	0.481845
														BH_sur	4	3.95	5.93	13.5	0.17592
RabVe_17_4		chr17_4816432	48.47	4816432	5223752					chr17_7344704	69.34	7344704	7747292	BR	8	3.22	4.13	10.56	0.0181779			ND
RabVe_17_5						chr17_4511032	40.04	4511032	4918012	chr17_5874342	58.24	5874342	6270227	BCo		3.2	5.31	12.13	0.0290836			D
RabVe_18	18	chr18_12887968	191.6	12887968	12823451	chr18_12668484	188.22	12668484	12604023	chr18_13806553	203.34	13806553	13724901	Wsk	2	3.95	4.19	9.74	0.0926992	G/C	C/C	ND
Sul_11_1	11	chr18_25853136	79.73	14092116	12314212	chr11_8236705	65.5	8236705	8414215	chr11_16085842	87.3	16085842	16340245	BG	1_2	4.06	5.08	12.5	-0.504756	T/T	T/G	D
Sul_11_2										chr11_18289750	103.93	18289750	18519271	BCh		3.88	5.26	12.85	-0.411701
Sul_18_1	18	chr18_25853136	334.82	25853136	31219026	chr18_25246373	320.97	25246373	30617383	chr18_25853136	334.82	25853136	31219026	NS	3	3.94	45	65.49	39.9933	C/C	C/A	D
														DSW		4.1	32.88	56.29	1.1568
														ABW		4.17	31.8	48.85	1.15263
Sul_18_2										chr18_random_5051801	339.61	nd	nd	BH	1_2	3.84	18.32	36.13	1.5109
														BG		4.06	19.9	36.62	0.851446
														BCh		3.88	19.78	37.3	0.681387
														BG_vol	5	3.75	12.91	29.64	-0.55193
														BCh_vol		3.88	13.76	32.54	-0.483054
Sul_18_3										chr18_random_4413058	345.62	nd	nd	BH_vol	5	4.23	9.27	23.42	-0.740511
Sul_18_4		chr18_25246373	320.97	25246373	30617383	chr18_25246373	320.97	25246373	30617383	chr18_25853136	334.82	25853136	31219026	FSW	3	4.24	23.61	47.12	1.5898	C/C	T/C	D
														FSW/DSW	7	3.8	26.4	51.05	-1.23586
														FeretAR		4.16	26.8	44.52	-0.522574
Sul_18_5										chr18_random_5051801	339.61	nd	nd	BH_diam	1_1	3.97	8.37	17.71	0.574596
														BG_diam		3.87	7.51	15.78	0.276846
														BCh_diam		4.04	6.66	14.21	0.20581
														BS_ratio	8	4.08	5.12	10.91	-0.0116278
Sul_18_6										chr18_25670372	325.88	25670372	31039433	Circ	3	4	18	32.27	0.106719
Sul_18_7										chr18_25258410	323.98	25258410	30629420	R		4.11	27.5	45.36	0.148231
Sul_18_8										chr18_25246445	326.8	25246445	30617455	BCo	8	3.95	4.24	9.24	-0.0257343
Sul_18_9						chr18_random_3301651	312.25	nd	nd	chr18_random_4557609	348.33	nd	nd	BR		3.96	5.91	13.95	-0.0208961
Sul_18_10		chr18_25246417	322.69	25246417	30617427	chr18_25246373	320.97	25246373	30617383	chr18_25853136	334.82	25853136	31219026	A	3	3.98	38.57	59.42	9.22073	C/C	C/T	D
														P		3.78	27.7	47.13	5.06453
														F		3.91	24.3	43.39	1.64163
Sul_18_11										chr18_25670372	325.88	25670372	31039433	MF		4.16	37.2	60.31	1.53207
Sul_18_12		chr18_27298764	331.82	27298764	32653006					chr18_25853136	334.82	25853136	31219026	Spsk	nd	3.97	4.58	8.06	21.8312	ACT/ACT	ACT/A	D
