# Supplementary material for: A comprehensive SPET-based linkage mapping for berry texture and defective seed development in grapevine
Source: Front Plant Sci. 2026 May 15;17:1804241. doi: 10.3389/fpls.2026.1804241 (PMC13219353; doi:10.3389/fpls.2026.1804241)
Supplement: Supplementary file 6 [file Table4.xlsx]

## Sheet: chr2
Supplementary File 5. List of the genes annotated on grapevine genome reference PN40024.v5at the level of the Cis of the QTLs identified in the present study. For each gene, the corresponding QTL/s, chromosome, physical positions (start and end), ID, and annotation in InterPro database is reported. For chrosmomes 11 and 18 unique lists includes genes for both Raboso Veronese and Sultanina. RabVe …
QTL	Start	End	ID v5	InterPro Description
RabVe_2	15971430	15971783	Vitis02g01240
RabVe_2	15983118	15983375	Vitis02g01241
RabVe_2	15992900	15993190	Vitis02g01242
RabVe_2	16022749	16042113	Vitis02g01243	NmrA-like domain
RabVe_2	16026026	16058599	Vitis02g01244	NmrA-like domain
RabVe_2	16044529	16061866	Vitis02g01245	NmrA-like domain
RabVe_2	16051118	16051915	Vitis02g01246	Reverse transcriptase	RNA-dependent DNA polymerase
RabVe_2	16053761	16054639	Vitis02g01247	Reverse transcriptase	RNA-dependent DNA polymerase
RabVe_2	16063413	16067449	Vitis02g01248	SANT/Myb domain
RabVe_2	16069815	16073553	Vitis02g01249	Reverse transcriptase domain
RabVe_2	16072852	16073553	Vitis02g01250	Reverse transcriptase domain
RabVe_2	16073749	16074711	Vitis02g01251	Reverse transcriptase zinc-binding domain
RabVe_2	16077160	16102128	Vitis02g01252	CobW/HypB/UreG	nucleotide-binding domain
RabVe_2	16167305	16167568	Vitis02g01253
RabVe_2	16183693	16184214	Vitis02g01254	Urease	alpha subunit
RabVe_2	16183693	16184256	Vitis02g01255	Urease	alpha subunit
RabVe_2	16193323	16194008	Vitis02g01256	SANT/Myb domain
RabVe_2	16209604	16210987	Vitis02g01257	SANT/Myb domain		VvMYBA2
RabVe_2	16213764	16219177	Vitis02g01258	Uroporphyrinogen decarboxylase (URO-D)
RabVe_2	16220443	16221547	Vitis02g01259	SANT/Myb domain
RabVe_2	16222937	16338620	Vitis02g01260	SANT/Myb domain		VvMYBA1
RabVe_2	16240468	16240935	Vitis02g01261	Reverse transcriptase	RNA-dependent DNA polymerase
RabVe_2	16255545	16259184	Vitis02g01262	Reverse transcriptase domain
RabVe_2	16299975	16302201	Vitis02g01263
RabVe_2	16304354	16309237	Vitis02g01264	Small ribosomal subunit protein eS28
RabVe_2	16337919	16338620	Vitis02g01265	SANT/Myb domain		VvMYBA3
RabVe_2	16342736	16343803	Vitis02g01266	SANT/Myb domain
RabVe_2	16366799	16367981	Vitis02g01267
RabVe_2	16376909	16379588	Vitis02g01268
RabVe_2	16392852	16393094	Vitis02g01269
RabVe_2	16396705	16396935	Vitis02g01270	Glycosyl transferase	family 20
RabVe_2	16399998	16400780	Vitis02g01271	Myosin head	motor domain-like
RabVe_2	16427143	16428306	Vitis02g01272	Reverse transcriptase domain
RabVe_2	16474296	16474775	Vitis02g01273
RabVe_2	16512933	16513262	Vitis02g01274
RabVe_2	16571310	16579858	Vitis02g01275	Leucine-rich repeat
RabVe_2	16593021	16593437	Vitis02g01276	Retrotransposon gag domain
RabVe_2	16615694	16620750	Vitis02g01277
RabVe_2	16627008	16630147	Vitis02g01278	tRNA methyltransferase	Trm1
RabVe_2	16631191	16645603	Vitis02g01279	Ulp1 protease family	C-terminal catalytic domain
RabVe_2	16657348	16659059	Vitis02g01280	Integrase	catalytic core
RabVe_2	16700754	16701458	Vitis02g01281	Domain of unknown function DUF4216
RabVe_2	16745831	16748077	Vitis02g01282	Pentatricopeptide repeat
RabVe_2	16746014	16746476	Vitis02g01283
RabVe_2	16831961	16837344	Vitis02g01284	Brevis radix (BRX) domain
RabVe_2	16879970	16880188	Vitis02g01285	Reverse transcriptase domain
RabVe_2	16880690	16882255	Vitis02g01286	Zinc finger	CCHC-type
RabVe_2	16888051	16888380	Vitis02g01287
RabVe_2	16891545	16891874	Vitis02g01288
RabVe_2	16897126	16897539	Vitis02g01289	Integrase	catalytic core
RabVe_2	16897648	16897950	Vitis02g01290	Ribonuclease H superfamily
RabVe_2	16905689	16905949	Vitis02g01291	Reverse transcriptase	RNA-dependent DNA polymerase
RabVe_2	16906013	16907170	Vitis02g01292	Reverse transcriptase	RNA-dependent DNA polymerase
RabVe_2	16916019	16978988	Vitis02g01293	Chromo/chromo shadow domain
RabVe_2	16920704	16921432	Vitis02g01294
RabVe_2	16941311	16942243	Vitis02g01295	Reverse transcriptase domain
RabVe_2	16941311	16942505	Vitis02g01296	Reverse transcriptase domain
RabVe_2	16967489	16968112	Vitis02g01297	Retrotransposon Copia-like	N-terminal
RabVe_2	17036776	17037725	Vitis02g01298	Glutathione S-transferase	C-terminal
RabVe_2	17062980	17064063	Vitis02g01299	Ulp1 protease family	C-terminal catalytic domain
RabVe_2	17092229	17093703	Vitis02g01300	Carbon-nitrogen hydrolase
RabVe_2	17136644	17149408	Vitis02g01301	Transposase	MuDR	plant
RabVe_2	17136644	17150238	Vitis02g01302	Zinc finger	PMZ-type
RabVe_2	17149840	17150954	Vitis02g01303
RabVe_2	17152931	17153458	Vitis02g01304	PB1 domain
RabVe_2	17201796	17202131	Vitis02g01305
RabVe_2	17211841	17212221	Vitis02g01306	Transposase	MuDR	plant
RabVe_2	17248574	17250257	Vitis02g01307
RabVe_2	17259299	17277560	Vitis02g01308	Nitrilase/cyanide hydratase	conserved site
RabVe_2	17304078	17314936	Vitis02g01309	Carbon-nitrogen hydrolase
RabVe_2	17305315	17333782	Vitis02g01310	Nitrilase/cyanide hydratase	conserved site
RabVe_2	17320912	17329732	Vitis02g01311	PPM-type phosphatase-like domain
RabVe_2	17335788	17336201	Vitis02g01312
RabVe_2	17344473	17345044	Vitis02g01313
RabVe_2	17349768	17350010	Vitis02g01314	Peptidase C1A	papain C-terminal
RabVe_2	17349768	17351331	Vitis02g01315	Tubby	C-terminal
RabVe_2	17351809	17352126	Vitis02g01316
RabVe_2	17358095	17360008	Vitis02g01317	Integrase	catalytic core
RabVe_2	17362293	17363856	Vitis02g01318	Tubby	C-terminal
RabVe_2	17364334	17364651	Vitis02g01319
RabVe_2	17368555	17378151	Vitis02g01320	Reverse transcriptase domain
RabVe_2	17370618	17373464	Vitis02g01321	Reverse transcriptase domain
RabVe_2	17379962	17380204	Vitis02g01322	Peptidase C1A	papain C-terminal
RabVe_2	17379962	17381525	Vitis02g01323	Tubby	C-terminal
RabVe_2	17388943	17389311	Vitis02g01324	Potassium transporter
RabVe_2	17389532	17390210	Vitis02g01325	Transposase	MuDR	plant
RabVe_2	17404868	17406751	Vitis02g01326	Kinesin motor domain
RabVe_2	17438282	17442325	Vitis02g01327	Reverse transcriptase domain
RabVe_2	17442822	17443073	Vitis02g01328
RabVe_2	17467732	17469593	Vitis02g01329	Nitrilase/cyanide hydratase	conserved site
RabVe_2	17469524	17513800	Vitis02g01330	Retrotransposon gag domain
RabVe_2	17469524	17515924	Vitis02g01331	Nitrilase/cyanide hydratase	conserved site
RabVe_2	17498208	17500022	Vitis02g01332	Nitrilase/cyanide hydratase	conserved site
RabVe_2	17505014	17505436	Vitis02g01333	Reverse transcriptase	RNA-dependent DNA polymerase
RabVe_2	17505857	17506414	Vitis02g01334
RabVe_2	17525114	17525452	Vitis02g01335
RabVe_2	17558028	17558231	Vitis02g01336	Small GTPase
RabVe_2	17559405	17561357	Vitis02g01337	U3 small nucleolar RNA-associated protein 20	N-terminal
RabVe_2	17576699	17578572	Vitis02g01338	Nitrilase/cyanide hydratase	conserved site
RabVe_2	17578503	17609437	Vitis02g01339	Nitrilase/cyanide hydratase	conserved site
RabVe_2	17621455	17631095	Vitis02g01340	Retrotransposon Copia-like	N-terminal
RabVe_2	17632322	17634145	Vitis02g01341	Reverse transcriptase	RNA-dependent DNA polymerase
RabVe_2	17686975	17690953	Vitis02g01342	Ulp1 protease family	C-terminal catalytic domain
RabVe_2	17688082	17690730	Vitis02g01343	Ulp1 protease family	C-terminal catalytic domain
RabVe_2	17720562	17721581	Vitis02g01344	Reverse transcriptase	RNase H-like domain
RabVe_2	17721582	17722604	Vitis02g01345	Integrase	catalytic core
RabVe_2	17734696	17735407	Vitis02g01346	AUX/IAA domain
RabVe_2	17736836	17748603	Vitis02g01347	Kinesin motor domain
RabVe_2	17788469	17788951	Vitis02g01348	Reverse transcriptase	RNA-dependent DNA polymerase
RabVe_2	17799251	17800003	Vitis02g01349	DNA/RNA polymerase superfamily
RabVe_2	17800113	17802708	Vitis02g01350	Integrase	catalytic core
RabVe_2	17845371	17856388	Vitis02g01351	Primosome PriB/single-strand DNA-binding
RabVe_2	17857997	17882075	Vitis02g01352	NuBaID	N-terminal domain
RabVe_2	17932804	17933592	Vitis02g01353
RabVe_2	17933589	17934548	Vitis02g01354	Chromo/chromo shadow domain
RabVe_2	17933649	17934548	Vitis02g01355	Chromo domain
RabVe_2	17940306	17940815	Vitis02g01356	Chloramphenicol acetyltransferase-like domain superfamily
RabVe_2	17988381	17988503	Vitis02g01357	Small ribosomal subunit protein uS7 domain
RabVe_2	17989481	17999081	Vitis02g01358	Chloramphenicol acetyltransferase-like domain superfamily
RabVe_2	18007342	18007704	Vitis02g01359

## Sheet: chr11
QTL	Start	End	ID v5	InterPro Description
Sul_11_1, Sul_11_2	8413476	8415448	Vitis11g00858	Chloramphenicol acetyltransferase-like domain superfamily
Sul_11_1, Sul_11_2	8429745	8434507	Vitis11g00859	Zinc finger	CCHC-type superfamily
Sul_11_1, Sul_11_2	8453886	8470852	Vitis11g00860	Protein MULTIPOLAR SPINDLE 1
Sul_11_1, Sul_11_2	8480372	8490421	Vitis11g00861	MIF4G-like	type 3
Sul_11_1, Sul_11_2	8493710	8496115	Vitis11g00862	GAG-pre-integrase domain
Sul_11_1, Sul_11_2	8497022	8497504	Vitis11g00863
Sul_11_1, Sul_11_2	8508956	8510982	Vitis11g00864	Zinc finger	CCHC-type
Sul_11_1, Sul_11_2	8510970	8511650	Vitis11g00865	DNA/RNA polymerase superfamily
Sul_11_1, Sul_11_2	8527184	8545408	Vitis11g00866	Translation initiation factor 3
Sul_11_1, Sul_11_2	8528942	8529731	Vitis11g00867	Reverse transcriptase zinc-binding domain
Sul_11_1, Sul_11_2	8529765	8531664	Vitis11g00868	Reverse transcriptase domain
Sul_11_1, Sul_11_2	8547598	8552362	Vitis11g00869	Zinc finger	RING-type
Sul_11_1, Sul_11_2	8553336	8556257	Vitis11g00870	Pentatricopeptide repeat
Sul_11_1, Sul_11_2	8558235	8558789	Vitis11g00871	Reverse transcriptase	RNA-dependent DNA polymerase
Sul_11_1, Sul_11_2	8564423	8575636	Vitis11g00872	QWRF family
Sul_11_1, Sul_11_2	8604894	8606517	Vitis11g00873	Chloramphenicol acetyltransferase-like domain superfamily
Sul_11_1, Sul_11_2	8646940	8647221	Vitis11g00874	Reverse transcriptase	RNA-dependent DNA polymerase
Sul_11_1, Sul_11_2	8659045	8661183	Vitis11g00875	Chloramphenicol acetyltransferase-like domain superfamily
Sul_11_1, Sul_11_2	8715765	8716187	Vitis11g00876	Leucine-rich repeat domain superfamily
Sul_11_1, Sul_11_2	8743049	8744554	Vitis11g00877	Chloramphenicol acetyltransferase-like domain superfamily
Sul_11_1, Sul_11_2	8764997	8765290	Vitis11g00878	Retrotransposon gag domain
Sul_11_1, Sul_11_2	8777078	8793805	Vitis11g00879	EF-hand domain
Sul_11_1, Sul_11_2	8793313	8796448	Vitis11g00880	Protein kinase domain
Sul_11_1, Sul_11_2	8803281	8803693	Vitis11g00881	Histone H2A
Sul_11_1, Sul_11_2	8810403	8811047	Vitis11g00882	Domain of unknown function DUF4218
Sul_11_1, Sul_11_2	8811770	8812399	Vitis11g00883	Domain of unknown function DUF4216
Sul_11_1, Sul_11_2	8823211	8874226	Vitis11g00884	DNA-directed RNA polymerase	phage-type
Sul_11_1, Sul_11_2	8836120	8837109	Vitis11g00885	Domain of unknown function DUF4283
Sul_11_1, Sul_11_2	8837923	8839069	Vitis11g00886
Sul_11_1, Sul_11_2	8840430	8840735	Vitis11g00887
Sul_11_1, Sul_11_2	8841090	8842111	Vitis11g00888	Reverse transcriptase zinc-binding domain
Sul_11_1, Sul_11_2	8843280	8846627	Vitis11g00889	Reverse transcriptase domain
Sul_11_1, Sul_11_2	8846985	8849273	Vitis11g00890	Domain of unknown function DUF4283
Sul_11_1, Sul_11_2	8881219	8883121	Vitis11g00891	Nucleic acid-binding	OB-fold
Sul_11_1, Sul_11_2	8892592	8897000	Vitis11g00892	Protein kinase domain
Sul_11_1, Sul_11_2	8917201	8920586	Vitis11g00893	Protein kinase domain
Sul_11_1, Sul_11_2	8993674	8997513	Vitis11g00894
Sul_11_1, Sul_11_2	9006978	9008363	Vitis11g00895	Reverse transcriptase	RNase H-like domain
Sul_11_1, Sul_11_2	9071266	9072086	Vitis11g00896
Sul_11_1, Sul_11_2	9073110	9075131	Vitis11g00897	Reverse transcriptase domain
Sul_11_1, Sul_11_2	9075627	9077471	Vitis11g00898	Aspartic peptidase domain superfamily
Sul_11_1, Sul_11_2	9085620	9086069	Vitis11g00899
Sul_11_1, Sul_11_2	9103494	9107050	Vitis11g00900	Protein kinase domain
Sul_11_1, Sul_11_2	9130816	9131923	Vitis11g00901	Reverse transcriptase	RNA-dependent DNA polymerase
Sul_11_1, Sul_11_2	9148925	9153845	Vitis11g00902	Leucine-rich repeat
Sul_11_1, Sul_11_2	9148925	9153845	Vitis11g00903	Leucine-rich repeat
Sul_11_1, Sul_11_2	9148925	9153845	Vitis11g00904	Protein kinase domain
Sul_11_1, Sul_11_2	9148925	9154790	Vitis11g00905	Protein kinase domain
Sul_11_1, Sul_11_2	9195342	9199889	Vitis11g00906	Protein kinase domain
Sul_11_1, Sul_11_2	9201579	9201986	Vitis11g00907	Autophagy-related protein 11	C-terminal
Sul_11_1, Sul_11_2	9227475	9229421	Vitis11g00908	HAD superfamily
Sul_11_1, Sul_11_2	9245038	9245259	Vitis11g00909
Sul_11_1, Sul_11_2	9290493	9294081	Vitis11g00910	Protein kinase domain
Sul_11_1, Sul_11_2	9294660	9313533	Vitis11g00911	Autophagy-related protein 11	C-terminal
Sul_11_1, Sul_11_2	9339015	9351644	Vitis11g00912	Peptidase S10	serine carboxypeptidase
Sul_11_1, Sul_11_2	9352418	9367006	Vitis11g00913	Cdk-activating kinase assembly factor MAT1	centre
Sul_11_1, Sul_11_2	9359997	9364594	Vitis11g00914	Domain of unknown function DUF4283
Sul_11_1, Sul_11_2	9359997	9364594	Vitis11g00915	Reverse transcriptase domain
Sul_11_1, Sul_11_2	9364624	9365273	Vitis11g00916	Reverse transcriptase zinc-binding domain
Sul_11_1, Sul_11_2	9383105	9383653	Vitis11g00917
Sul_11_1, Sul_11_2	9396882	9398222	Vitis11g00918	Reverse transcriptase	RNA-dependent DNA polymerase
Sul_11_1, Sul_11_2	9445083	9445652	Vitis11g00919
Sul_11_1, Sul_11_2	9445726	9446772	Vitis11g00920
Sul_11_1, Sul_11_2	9456165	9458092	Vitis11g00921	Protein kinase domain
Sul_11_1, Sul_11_2	9470396	9475278	Vitis11g00922	Peptidase S10	serine carboxypeptidase
Sul_11_1, Sul_11_2	9478166	9479181	Vitis11g00923	Domain of unknown function DUF1985
Sul_11_1, Sul_11_2	9501327	9502564	Vitis11g00924	Ulp1 protease family	C-terminal catalytic domain
Sul_11_1, Sul_11_2	9511334	9551839	Vitis11g00925	Peptidase S10	serine carboxypeptidase
Sul_11_1, Sul_11_2	9553216	9559640	Vitis11g00926
Sul_11_1, Sul_11_2	9572989	9577769	Vitis11g00927	WD40/YVTN repeat-like-containing domain superfamily
Sul_11_1, Sul_11_2	9600319	9621638	Vitis11g00928	Tetratricopeptide-like helical domain superfamily
Sul_11_1, Sul_11_2	9612379	9616570	Vitis11g00929	Reverse transcriptase domain
Sul_11_1, Sul_11_2	9612379	9616570	Vitis11g00930	Reverse transcriptase zinc-binding domain
Sul_11_1, Sul_11_2	9622002	9628996	Vitis11g00931	AdipoR/Haemolysin-III-related
Sul_11_1, Sul_11_2	9634558	9638558	Vitis11g00932	Ulp1 protease family	C-terminal catalytic domain
Sul_11_1, Sul_11_2	9635666	9638334	Vitis11g00933	Ulp1 protease family	C-terminal catalytic domain
Sul_11_1, Sul_11_2	9656886	9659979	Vitis11g00934	AP2/ERF domain
Sul_11_1, Sul_11_2	9699637	9723264	Vitis11g00935	SET domain
Sul_11_1, Sul_11_2	9703272	9703840	Vitis11g00936
Sul_11_1, Sul_11_2	9705595	9707493	Vitis11g00937	Reverse transcriptase domain
Sul_11_1, Sul_11_2	9738549	9740692	Vitis11g00938
Sul_11_1, Sul_11_2	9777311	9778532	Vitis11g00939	Glutamine amidotransferase
Sul_11_1, Sul_11_2	9786447	9787259	Vitis11g00940
Sul_11_1, Sul_11_2	9850182	9859093	Vitis11g00941
Sul_11_1, Sul_11_2	9864012	9868678	Vitis11g00942	NAD-dependent epimerase/dehydratase
Sul_11_1, Sul_11_2	9891362	9893389	Vitis11g00943
Sul_11_1, Sul_11_2	9893486	9894760	Vitis11g00944	Reverse transcriptase	RNA-dependent DNA polymerase
Sul_11_1, Sul_11_2	9896157	9898405	Vitis11g00945	S-adenosyl-l-methionine decarboxylase leader peptide
Sul_11_1, Sul_11_2	9897276	9898439	Vitis11g00946	S-adenosylmethionine decarboxylase	eukaryotes
Sul_11_1, Sul_11_2	9950610	9956613	Vitis11g00947	Protein kinase domain
Sul_11_1, Sul_11_2	9966788	10007428	Vitis11g00948	WD40 repeat
Sul_11_1, Sul_11_2	10012925	10013814	Vitis11g00949	FAS1 domain	fasciclin-like arabinogalactan protein
Sul_11_1, Sul_11_2	10023662	10024087	Vitis11g00950
Sul_11_1, Sul_11_2	10023965	10037027	Vitis11g00951	ATPase	AFG1-like
Sul_11_1, Sul_11_2	10039730	10058751	Vitis11g00952	ENTH/VHS
Sul_11_1, Sul_11_2	10052358	10053155	Vitis11g00953	Reverse transcriptase zinc-binding domain
Sul_11_1, Sul_11_2	10069631	10072891	Vitis11g00954	Ribonuclease H-like superfamily
Sul_11_1, Sul_11_2	10090182	10100474	Vitis11g00955	Tetratricopeptide-like helical domain superfamily
Sul_11_1, Sul_11_2	10103087	10105946	Vitis11g00956	CCR4-NOT transcription complex subunit 9
Sul_11_1, Sul_11_2	10109967	10112551	Vitis11g00957	NAD-dependent epimerase/dehydratase
Sul_11_1, Sul_11_2	10117003	10167611	Vitis11g00958	HAD-superfamily hydrolase	subfamily IG	5'-nucleotidase
Sul_11_1, Sul_11_2	10124673	10125728	Vitis11g00959	Reverse transcriptase domain
Sul_11_1, Sul_11_2	10127845	10128177	Vitis11g00960
Sul_11_1, Sul_11_2	10204420	10247818	Vitis11g00961	HD/PDEase domain
Sul_11_1, Sul_11_2	10219146	10220281	Vitis11g00962	Reverse transcriptase domain
Sul_11_1, Sul_11_2	10237947	10238969	Vitis11g00963	Reverse transcriptase	RNA-dependent DNA polymerase
Sul_11_1, Sul_11_2	10252713	10253168	Vitis11g00964	Prolamin-like domain
Sul_11_1, Sul_11_2	10268702	10282420	Vitis11g00965	GPI mannosyltransferase
Sul_11_1, Sul_11_2	10274837	10279583	Vitis11g00966	Reverse transcriptase domain
Sul_11_1, Sul_11_2	10288392	10290779	Vitis11g00967	VAN3-binding protein-like	auxin canalisation domain
Sul_11_1, Sul_11_2	10298565	10299191	Vitis11g00968	Reverse transcriptase	RNA-dependent DNA polymerase
Sul_11_1, Sul_11_2	10307257	10319408	Vitis11g00969	Cytochrome c oxidase	subunit VIb
Sul_11_1, Sul_11_2	10356321	10359512	Vitis11g00970	Tetraspanin/Peripherin
Sul_11_1, Sul_11_2	10385384	10393749	Vitis11g00971	EamA domain
Sul_11_1, Sul_11_2	10418254	10418328	Vitis11g00972	Uncharacterised protein family Ycf68
Sul_11_1, Sul_11_2	10438151	10438843	Vitis11g00973	DNA/RNA polymerase superfamily
Sul_11_1, Sul_11_2	10440168	10443758	Vitis11g00974	Reverse transcriptase	RNA-dependent DNA polymerase
Sul_11_1, Sul_11_2	10451082	10451240	Vitis11g00975	Ribosomal protein uS12	bacterial-type
Sul_11_1, Sul_11_2	10451231	10451350	Vitis11g00976	Small ribosomal subunit protein uS12
Sul_11_1, Sul_11_2	10520500	10524488	Vitis11g00977	Ulp1 protease family	C-terminal catalytic domain
Sul_11_1, Sul_11_2	10521608	10524264	Vitis11g00978	Ulp1 protease family	C-terminal catalytic domain
Sul_11_1, Sul_11_2	10541565	10547918	Vitis11g00979	Fatty acid hydroxylase
Sul_11_1, Sul_11_2	10616413	10617165	Vitis11g00980	Putative plant transposon protein domain
Sul_11_1, Sul_11_2	10637519	10638748	Vitis11g00981	Helix-loop-helix DNA-binding domain superfamily
Sul_11_1, Sul_11_2	10677320	10679251	Vitis11g00982	Reverse transcriptase	RNA-dependent DNA polymerase
Sul_11_1, Sul_11_2	10683088	10685545	Vitis11g00983	VAN3-binding protein-like	auxin canalisation domain
Sul_11_1, Sul_11_2	10747743	10748305	Vitis11g00984
Sul_11_1, Sul_11_2	10763442	10779164	Vitis11g00985	GNAT domain
Sul_11_1, Sul_11_2	10766618	10772478	Vitis11g00986	Reverse transcriptase domain
RabVe_11, Sul_11_1, Sul_11_2	10766844	10772547	Vitis11g00987	Domain of unknown function DUF4283
RabVe_11, Sul_11_1, Sul_11_2	10790827	10791777	Vitis11g00988	Reverse transcriptase	RNA-dependent DNA polymerase
RabVe_11, Sul_11_1, Sul_11_2	10792680	10794004	Vitis11g00989	GAG-pre-integrase domain
RabVe_11, Sul_11_1, Sul_11_2	10797416	10801944	Vitis11g00990	NB-ARC
RabVe_11, Sul_11_1, Sul_11_2	10805039	10821074	Vitis11g00991	B3 DNA binding domain
RabVe_11, Sul_11_1, Sul_11_2	10820970	10821331	Vitis11g00992
RabVe_11, Sul_11_1, Sul_11_2	10854702	10862058	Vitis11g00993	Ankyrin repeat
RabVe_11, Sul_11_1, Sul_11_2	10863455	10864042	Vitis11g00994	DNA/RNA polymerase superfamily
RabVe_11, Sul_11_1, Sul_11_2	10884612	10884986	Vitis11g00995	Zinc finger	RING-type
RabVe_11, Sul_11_1, Sul_11_2	10888309	10889093	Vitis11g00996	B3 DNA binding domain
RabVe_11, Sul_11_1, Sul_11_2	10891558	10924387	Vitis11g00997	B3 DNA binding domain
RabVe_11, Sul_11_1, Sul_11_2	10892159	10924387	Vitis11g00998	Integrase	catalytic core
RabVe_11, Sul_11_1, Sul_11_2	10892159	10924387	Vitis11g00999	Retrotransposon gag domain
RabVe_11, Sul_11_1, Sul_11_2	10892159	10925381	Vitis11g01000	B3 DNA binding domain
RabVe_11, Sul_11_1, Sul_11_2	10906817	10909969	Vitis11g01001	Reverse transcriptase domain
RabVe_11, Sul_11_1, Sul_11_2	10944471	10950718	Vitis11g01002	Ankyrin repeat
RabVe_11, Sul_11_1, Sul_11_2	10981426	10982172	Vitis11g01003
RabVe_11, Sul_11_1, Sul_11_2	11000060	11001457	Vitis11g01004	B3 DNA binding domain
RabVe_11, Sul_11_1, Sul_11_2	11014274	11015907	Vitis11g01005	PGG domain
RabVe_11, Sul_11_1, Sul_11_2	11015908	11022636	Vitis11g01006	Ankyrin repeat
RabVe_11, Sul_11_1, Sul_11_2	11048463	11049436	Vitis11g01007	Acyl-CoA oxidase	C-terminal
RabVe_11, Sul_11_1, Sul_11_2	11079156	11081123	Vitis11g01008	Zinc finger	RING-type
RabVe_11, Sul_11_1, Sul_11_2	11130715	11139385	Vitis11g01009	Zinc finger	RING-type
RabVe_11, Sul_11_1, Sul_11_2	11292345	11293250	Vitis11g01010	Retrotransposon gag domain
RabVe_11, Sul_11_1, Sul_11_2	11292345	11297988	Vitis11g01011	Retrotransposon gag domain
RabVe_11, Sul_11_1, Sul_11_2	11315113	11339960	Vitis11g01012	Terpene synthase	conserved site
RabVe_11, Sul_11_1, Sul_11_2	11332847	11334001	Vitis11g01013	Cytochrome P450
RabVe_11, Sul_11_1, Sul_11_2	11365086	11366165	Vitis11g01014	Reverse transcriptase	RNA-dependent DNA polymerase
RabVe_11, Sul_11_1, Sul_11_2	11365086	11366426	Vitis11g01015	Reverse transcriptase	RNA-dependent DNA polymerase
RabVe_11, Sul_11_1, Sul_11_2	11371421	11371768	Vitis11g01016
RabVe_11, Sul_11_1, Sul_11_2	11398591	11401652	Vitis11g01017
RabVe_11, Sul_11_1, Sul_11_2	11402056	11402418	Vitis11g01018	Retrotransposon gag domain
RabVe_11, Sul_11_1, Sul_11_2	11413117	11413443	Vitis11g01019
RabVe_11, Sul_11_1, Sul_11_2	11421580	11421957	Vitis11g01020	Ribonuclease H-like superfamily
RabVe_11, Sul_11_1, Sul_11_2	11434829	11435600	Vitis11g01021
RabVe_11, Sul_11_1, Sul_11_2	11478792	11479784	Vitis11g01022	Integrase	catalytic core
RabVe_11, Sul_11_1, Sul_11_2	11526608	11527259	Vitis11g01023	Carbonic anhydrase
RabVe_11, Sul_11_1, Sul_11_2	11556594	11557202	Vitis11g01024	GBF-interacting protein 1
RabVe_11, Sul_11_1, Sul_11_2	11557311	11561641	Vitis11g01025	Carbonic anhydrase
RabVe_11, Sul_11_1, Sul_11_2	11588380	11589138	Vitis11g01026
RabVe_11, Sul_11_1, Sul_11_2	11656423	11670933	Vitis11g01027	Cytochrome P450
RabVe_11, Sul_11_1, Sul_11_2	11671519	11672295	Vitis11g01028
RabVe_11, Sul_11_1, Sul_11_2	11673216	11673731	Vitis11g01029	Reverse transcriptase	RNase H-like domain
RabVe_11, Sul_11_1, Sul_11_2	11697937	11698221	Vitis11g01030
RabVe_11, Sul_11_1, Sul_11_2	11698666	11699415	Vitis11g01031	Retrotransposon gag domain
RabVe_11, Sul_11_1, Sul_11_2	11706497	11714085	Vitis11g01032	Protein kinase domain
RabVe_11, Sul_11_1, Sul_11_2	11738252	11758156	Vitis11g01033	Glycosyl transferase	family 1
RabVe_11, Sul_11_1, Sul_11_2	11775259	11783751	Vitis11g01034	YTH domain
RabVe_11, Sul_11_1, Sul_11_2	11817307	11838651	Vitis11g01035	SBP domain
RabVe_11, Sul_11_1, Sul_11_2	11870962	11921416	Vitis11g01036	Chloroplast envelope membrane protein	CemA
RabVe_11, Sul_11_1, Sul_11_2	11883735	11884859	Vitis11g01037	Domain of unknown function DUF4283
RabVe_11, Sul_11_1, Sul_11_2	11885186	11915838	Vitis11g01038	Reverse transcriptase domain
RabVe_11, Sul_11_1, Sul_11_2	11900871	11901788	Vitis11g01039	Reverse transcriptase domain
RabVe_11, Sul_11_1, Sul_11_2	11918112	11918540	Vitis11g01040
RabVe_11, Sul_11_1, Sul_11_2	11984889	11985218	Vitis11g01041
RabVe_11, Sul_11_1, Sul_11_2	11985812	11986036	Vitis11g01042
RabVe_11, Sul_11_1, Sul_11_2	12013840	12018773	Vitis11g01043	ATPase	AAA-type	core
RabVe_11, Sul_11_1, Sul_11_2	12079474	12080271	Vitis11g01044	Reverse transcriptase	RNA-dependent DNA polymerase
RabVe_11, Sul_11_1, Sul_11_2	12102302	12199012	Vitis11g01045	GHMP kinase N-terminal domain
RabVe_11, Sul_11_1, Sul_11_2	12174708	12174980	Vitis11g01046	Reverse transcriptase	RNA-dependent DNA polymerase
RabVe_11, Sul_11_1, Sul_11_2	12180057	12180966	Vitis11g01047	Retrotransposon Copia-like	N-terminal
RabVe_11, Sul_11_1, Sul_11_2	12208514	12216358	Vitis11g01048	B3 DNA binding domain
RabVe_11, Sul_11_1, Sul_11_2	12218447	12235982	Vitis11g01049	Peptidase T1A	proteasome beta-subunit
RabVe_11, Sul_11_1, Sul_11_2	12283180	12312223	Vitis11g01050	Helicase	C-terminal domain-like
RabVe_11, Sul_11_1, Sul_11_2	12307906	12312223	Vitis11g01051	Reverse transcriptase domain
RabVe_11, Sul_11_1, Sul_11_2	12312424	12314295	Vitis11g01052	Cytochrome P450 CYP73A100			Sul_11_1 and Sul_11_2_peak markers
RabVe_11, Sul_11_1, Sul_11_2	12332866	12353321	Vitis11g01053	Acetyl-CoA carboxylase	biotin carboxylase
RabVe_11, Sul_11_1, Sul_11_2	12339571	12344298	Vitis11g01054	Reverse transcriptase domain
RabVe_11, Sul_11_1, Sul_11_2	12378004	12381506	Vitis11g01055	Zf-FLZ domain
RabVe_11, Sul_11_1, Sul_11_2	12395069	12404022	Vitis11g01056	Reverse transcriptase domain
RabVe_11, Sul_11_1, Sul_11_2	12406239	12413209	Vitis11g01057	Protein kinase domain
RabVe_11, Sul_11_1, Sul_11_2	12423308	12424509	Vitis11g01058	Integrase	catalytic core
RabVe_11, Sul_11_1, Sul_11_2	12424985	12425734	Vitis11g01059	Reverse transcriptase domain
RabVe_11, Sul_11_1, Sul_11_2	12434474	12434899	Vitis11g01060
RabVe_11, Sul_11_1, Sul_11_2	12440561	12444814	Vitis11g01061	Protein kinase domain
RabVe_11, Sul_11_1, Sul_11_2	12481905	12508537	Vitis11g01062	Proteasomal ubiquitin receptor Rpn13/ADRM1
RabVe_11, Sul_11_1, Sul_11_2	12514611	12523806	Vitis11g01063	Armadillo-like helical
RabVe_11, Sul_11_1, Sul_11_2	12523966	12531347	Vitis11g01064	Protein kinase domain
RabVe_11, Sul_11_1, Sul_11_2	12537523	12549384	Vitis11g01065	Prefoldin beta-like
RabVe_11, Sul_11_1, Sul_11_2	12543483	12544094	Vitis11g01066	Reverse transcriptase domain
RabVe_11, Sul_11_1, Sul_11_2	12556207	12556596	Vitis11g01067	Reverse transcriptase	RNA-dependent DNA polymerase
RabVe_11, Sul_11_1, Sul_11_2	12563521	12595702	Vitis11g01068	Rho GTPase-activating protein domain
RabVe_11, Sul_11_1, Sul_11_2	12632609	12633355	Vitis11g01069
RabVe_11, Sul_11_1, Sul_11_2	12662503	12672686	Vitis11g01070	Rho GTPase-activating protein domain
RabVe_11, Sul_11_1, Sul_11_2	12733983	12742816	Vitis11g01071	Vta1/Callose synthase	N-terminal domain superfamily
RabVe_11, Sul_11_1, Sul_11_2	12752171	12754299	Vitis11g01072	Cytochrome P450
RabVe_11, Sul_11_1, Sul_11_2	12757183	12813746	Vitis11g01073	Terpene synthase	conserved site
RabVe_11, Sul_11_1, Sul_11_2	12814103	12826267	Vitis11g01074
RabVe_11, Sul_11_1, Sul_11_2	12864851	12865372	Vitis11g01075	Reverse transcriptase	RNA-dependent DNA polymerase
RabVe_11, Sul_11_1, Sul_11_2	12867122	12867535	Vitis11g01076	Retrotransposon Copia-like	N-terminal
RabVe_11, Sul_11_1, Sul_11_2	12872766	12876597	Vitis11g01077
RabVe_11, Sul_11_1, Sul_11_2	12877369	12964233	Vitis11g01078	HAT (Half-A-TPR) repeat
RabVe_11, Sul_11_1, Sul_11_2	12878358	12880814	Vitis11g01079	Domain of unknown function DUF4283
RabVe_11, Sul_11_1, Sul_11_2	12941201	12941810	Vitis11g01080	Reverse transcriptase zinc-binding domain
RabVe_11, Sul_11_1, Sul_11_2	12950926	12953277	Vitis11g01081	Reverse transcriptase domain
RabVe_11, Sul_11_1, Sul_11_2	12953274	12955496	Vitis11g01082	Domain of unknown function DUF4283
RabVe_11, Sul_11_1, Sul_11_2	12953274	12955496	Vitis11g01083	Domain of unknown function DUF4283
RabVe_11, Sul_11_1, Sul_11_2	12961006	12961926	Vitis11g01084	Reverse transcriptase zinc-binding domain
RabVe_11, Sul_11_1, Sul_11_2	12973660	12978410	Vitis11g01085	Peptidase S10	serine carboxypeptidase
RabVe_11, Sul_11_1, Sul_11_2	12983264	12996011	Vitis11g01086	F-box domain
RabVe_11, Sul_11_1, Sul_11_2	13002611	13004639	Vitis11g01087	Domain of unknown function DUF659
RabVe_11, Sul_11_1, Sul_11_2	13005029	13005298	Vitis11g01088	Bulb-type lectin domain
RabVe_11, Sul_11_1, Sul_11_2	13005398	13005691	Vitis11g01089
RabVe_11, Sul_11_1, Sul_11_2	13008487	13009851	Vitis11g01090	Homeobox-DDT domain protein RLT1-3
RabVe_11, Sul_11_1, Sul_11_2	13015748	13026043	Vitis11g01091
RabVe_11, Sul_11_1, Sul_11_2	13072562	13077711	Vitis11g01092	Photosystem II Assembly and Photoprotection-Related Protein
RabVe_11, Sul_11_1, Sul_11_2	13088737	13157737	Vitis11g01093	Cyclic nucleotide-binding domain
RabVe_11, Sul_11_1, Sul_11_2	13102555	13102940	Vitis11g01094	Reverse transcriptase zinc-binding domain
RabVe_11, Sul_11_1, Sul_11_2	13122942	13123361	Vitis11g01095	Reverse transcriptase domain
RabVe_11, Sul_11_1, Sul_11_2	13126584	13127671	Vitis11g01096	Reverse transcriptase zinc-binding domain
RabVe_11, Sul_11_1, Sul_11_2	13129669	13131307	Vitis11g01097	Reverse transcriptase	RNA-dependent DNA polymerase
RabVe_11, Sul_11_1, Sul_11_2	13140809	13141664	Vitis11g01098	Reverse transcriptase zinc-binding domain
RabVe_11, Sul_11_1, Sul_11_2	13148245	13151022	Vitis11g01099	Reverse transcriptase	RNA-dependent DNA polymerase
RabVe_11, Sul_11_1, Sul_11_2	13151023	13154076	Vitis11g01100	Retrotransposon Copia-like	N-terminal
RabVe_11, Sul_11_1, Sul_11_2	13157932	13193570	Vitis11g01101	SecY/SEC61-alpha family
RabVe_11, Sul_11_1, Sul_11_2	13165964	13166432	Vitis11g01102
RabVe_11, Sul_11_1, Sul_11_2	13171071	13172814	Vitis11g01103	Reverse transcriptase zinc-binding domain
RabVe_11, Sul_11_1, Sul_11_2	13172795	13174840	Vitis11g01104	Reverse transcriptase domain
RabVe_11, Sul_11_1, Sul_11_2	13181320	13181670	Vitis11g01105
RabVe_11, Sul_11_1, Sul_11_2	13181673	13188145	Vitis11g01106	Reverse transcriptase domain
RabVe_11, Sul_11_1, Sul_11_2	13181673	13188145	Vitis11g01107	Reverse transcriptase domain
RabVe_11, Sul_11_1, Sul_11_2	13181673	13188145	Vitis11g01108	Domain of unknown function DUF4283
RabVe_11, Sul_11_1, Sul_11_2	13246530	13247645	Vitis11g01109	Reverse transcriptase domain
RabVe_11, Sul_11_1, Sul_11_2	13292403	13293104	Vitis11g01110	Nucleic acid-binding	OB-fold
RabVe_11, Sul_11_1, Sul_11_2	13292525	13294239	Vitis11g01111	Nucleic acid-binding	OB-fold
RabVe_11, Sul_11_1, Sul_11_2	13295384	13297540	Vitis11g01112	PLC-like phosphodiesterase	TIM beta/alpha-barrel domain superfamily
RabVe_11, Sul_11_1, Sul_11_2	13307754	13315833	Vitis11g01113	Methyl-CpG DNA binding
RabVe_11, Sul_11_1, Sul_11_2	13318263	13323355	Vitis11g01114
RabVe_11, Sul_11_1, Sul_11_2	13331239	13339767	Vitis11g01115	Reverse transcriptase domain
RabVe_11, Sul_11_1, Sul_11_2	13339768	13341075	Vitis11g01116	Reverse transcriptase zinc-binding domain
RabVe_11, Sul_11_1, Sul_11_2	13341084	13342081	Vitis11g01117	Reverse transcriptase domain
RabVe_11, Sul_11_1, Sul_11_2	13342550	13344347	Vitis11g01118	Reverse transcriptase domain
RabVe_11, Sul_11_1, Sul_11_2	13344421	13347661	Vitis11g01119	Domain of unknown function DUF4283
RabVe_11, Sul_11_1, Sul_11_2	13349715	13352177	Vitis11g01120	Nucleotidyl transferase domain
RabVe_11, Sul_11_1, Sul_11_2	13375274	13376694	Vitis11g01121
RabVe_11, Sul_11_1, Sul_11_2	13380779	13381656	Vitis11g01122
RabVe_11, Sul_11_1, Sul_11_2	13388504	13388815	Vitis11g01123	Reverse transcriptase domain
RabVe_11, Sul_11_1, Sul_11_2	13388849	13389334	Vitis11g01124
RabVe_11, Sul_11_1, Sul_11_2	13391346	13391741	Vitis11g01125	Domain of unknown function DUF4283
RabVe_11, Sul_11_1, Sul_11_2	13394733	13430801	Vitis11g01126	ATP-dependent RNA helicase DEAD-box	conserved site
RabVe_11, Sul_11_1, Sul_11_2	13431560	13433389	Vitis11g01127	Pentatricopeptide repeat
RabVe_11, Sul_11_1, Sul_11_2	13437290	13437649	Vitis11g01128
RabVe_11, Sul_11_1, Sul_11_2	13439384	13486144	Vitis11g01129	Sucrose synthase	first GT-B domain
RabVe_11, Sul_11_1, Sul_11_2	13557593	13558300	Vitis11g01130
RabVe_11, Sul_11_1, Sul_11_2	13564661	13577539	Vitis11g01131	Nucleotidyl transferase domain
RabVe_11, Sul_11_1, Sul_11_2	13565483	13566065	Vitis11g01132	Reverse transcriptase zinc-binding domain
RabVe_11, Sul_11_1, Sul_11_2	13566071	13567235	Vitis11g01133	Reverse transcriptase domain
RabVe_11, Sul_11_1, Sul_11_2	13597874	13598330	Vitis11g01134	Domain of unknown function DUF4283
RabVe_11, Sul_11_1, Sul_11_2	13608405	13610440	Vitis11g01135
RabVe_11, Sul_11_1, Sul_11_2	13612904	13613639	Vitis11g01136	Zinc finger	RING-type
RabVe_11, Sul_11_1, Sul_11_2	13629739	13630251	Vitis11g01137
RabVe_11, Sul_11_1, Sul_11_2	13735270	13735848	Vitis11g01138	Integrase	catalytic core
RabVe_11, Sul_11_1, Sul_11_2	13736403	13741262	Vitis11g01139	Reverse transcriptase domain
RabVe_11, Sul_11_1, Sul_11_2	13790157	13791272	Vitis11g01140	Chromo/chromo shadow domain
RabVe_11, Sul_11_1, Sul_11_2	13801299	13802315	Vitis11g01141	Integrase	catalytic core
RabVe_11, Sul_11_1, Sul_11_2	13802468	13803367	Vitis11g01142	Ribonuclease H-like superfamily
RabVe_11, Sul_11_1, Sul_11_2	13807553	13808848	Vitis11g01143	Ty3 transposon capsid-like protein
RabVe_11, Sul_11_1, Sul_11_2	13814652	13815722	Vitis11g01144	Reverse transcriptase domain
RabVe_11, Sul_11_1, Sul_11_2	13817784	13821804	Vitis11g01145
RabVe_11, Sul_11_1, Sul_11_2	13954543	13954866	Vitis11g01146	Ribonuclease H-like superfamily
RabVe_11, Sul_11_1, Sul_11_2	13961615	13962076	Vitis11g01147
RabVe_11, Sul_11_1, Sul_11_2	13977424	13977726	Vitis11g01148	Reverse transcriptase domain
RabVe_11, Sul_11_1, Sul_11_2	13977424	13978974	Vitis11g01149	Reverse transcriptase domain
RabVe_11, Sul_11_1, Sul_11_2	14008298	14009005	Vitis11g01150	Integrase	catalytic core
RabVe_11, Sul_11_1, Sul_11_2	14016166	14016498	Vitis11g01151	Reverse transcriptase domain
RabVe_11, Sul_11_1, Sul_11_2	14044574	14045964	Vitis11g01152
RabVe_11, Sul_11_1, Sul_11_2	14050289	14054089	Vitis11g01153	Reverse transcriptase domain
RabVe_11, Sul_11_1, Sul_11_2	14097122	14098678	Vitis11g01154	Integrase	catalytic core
RabVe_11, Sul_11_1, Sul_11_2	14097851	14098678	Vitis11g01155	Integrase	catalytic core
RabVe_11, Sul_11_1, Sul_11_2	14124486	14124985	Vitis11g01156
RabVe_11, Sul_11_1, Sul_11_2	14167137	14169647	Vitis11g01157	Reverse transcriptase domain
RabVe_11, Sul_11_1, Sul_11_2	14188565	14192194	Vitis11g01158
RabVe_11, Sul_11_1, Sul_11_2	14228768	14229046	Vitis11g01159
RabVe_11, Sul_11_1, Sul_11_2	14252552	14253172	Vitis11g01160	Reverse transcriptase	RNase H-like domain
RabVe_11, Sul_11_1, Sul_11_2	14255150	14255692	Vitis11g01161	Integrase	catalytic core
RabVe_11, Sul_11_1, Sul_11_2	14283223	14284227	Vitis11g01162	Aspartic peptidase domain superfamily
RabVe_11, Sul_11_1, Sul_11_2	14310086	14310646	Vitis11g01163
RabVe_11, Sul_11_1, Sul_11_2	14344843	14345472	Vitis11g01164	Integrase	catalytic core
RabVe_11, Sul_11_1, Sul_11_2	14374833	14375435	Vitis11g01165	Aspartic peptidase domain superfamily
RabVe_11, Sul_11_1, Sul_11_2	14388330	14388764	Vitis11g01166	Integrase	catalytic core
RabVe_11, Sul_11_1, Sul_11_2	14391746	14392036	Vitis11g01167
RabVe_11, Sul_11_1, Sul_11_2	14446839	14447923	Vitis11g01168
RabVe_11, Sul_11_1, Sul_11_2	14450400	14450780	Vitis11g01169	Integrase	catalytic core
RabVe_11, Sul_11_1, Sul_11_2	14495791	14496585	Vitis11g01170
RabVe_11, Sul_11_1, Sul_11_2	14507320	14509389	Vitis11g01171	Reverse transcriptase domain
RabVe_11, Sul_11_1, Sul_11_2	14510177	14511226	Vitis11g01172	Integrase	catalytic core
RabVe_11, Sul_11_1, Sul_11_2	14510177	14515489	Vitis11g01173	Integrase	catalytic core
RabVe_11, Sul_11_1, Sul_11_2	14545763	14547187	Vitis11g01174
RabVe_11, Sul_11_1, Sul_11_2	14638700	14639398	Vitis11g01175
RabVe_11, Sul_11_1, Sul_11_2	14642662	14643240	Vitis11g01176	Integrase	catalytic core
RabVe_11, Sul_11_1, Sul_11_2	14642662	14643240	Vitis11g01177	Integrase	catalytic core
RabVe_11, Sul_11_1, Sul_11_2	14643764	14660040	Vitis11g01178	Reverse transcriptase domain
RabVe_11, Sul_11_1, Sul_11_2	14658276	14659091	Vitis11g01179	Integrase	catalytic core
RabVe_11, Sul_11_1, Sul_11_2	14696231	14698182	Vitis11g01180	Integrase	catalytic core
RabVe_11, Sul_11_1, Sul_11_2	14724951	14727656	Vitis11g01181	Integrase	catalytic core
RabVe_11, Sul_11_1, Sul_11_2	14729593	14730981	Vitis11g01182	Retrotransposon gag domain
RabVe_11, Sul_11_1, Sul_11_2	14809468	14846568	Vitis11g01183	Pentatricopeptide repeat
RabVe_11, Sul_11_1, Sul_11_2	14817222	14818403	Vitis11g01184	Reverse transcriptase domain
RabVe_11, Sul_11_1, Sul_11_2	14831674	14833113	Vitis11g01185	Reverse transcriptase zinc-binding domain
RabVe_11, Sul_11_1, Sul_11_2	14831674	14833183	Vitis11g01186	Reverse transcriptase zinc-binding domain
RabVe_11, Sul_11_1, Sul_11_2	14833225	14833506	Vitis11g01187	Reverse transcriptase domain
RabVe_11, Sul_11_1, Sul_11_2	14833225	14834601	Vitis11g01188	Reverse transcriptase domain
RabVe_11, Sul_11_1, Sul_11_2	14834873	14835328	Vitis11g01189	Endonuclease/exonuclease/phosphatase
RabVe_11, Sul_11_1, Sul_11_2	14835375	14835881	Vitis11g01190
RabVe_11, Sul_11_1, Sul_11_2	14840111	14840790	Vitis11g01191
RabVe_11, Sul_11_1, Sul_11_2	14848939	14849262	Vitis11g01192	Zinc finger	CCHC-type
RabVe_11, Sul_11_1, Sul_11_2	14980897	14981946	Vitis11g01193	Integrase	catalytic core
RabVe_11, Sul_11_1, Sul_11_2	15006147	15006887	Vitis11g01194	tRNA methyltransferase	Trm1
RabVe_11, Sul_11_1, Sul_11_2	15024175	15031103	Vitis11g01195	Cytidyltransferase-like domain
RabVe_11, Sul_11_1, Sul_11_2	15037647	15040310	Vitis11g01196
RabVe_11, Sul_11_1, Sul_11_2	15065678	15068238	Vitis11g01197
RabVe_11, Sul_11_1, Sul_11_2	15074637	15075791	Vitis11g01198	Reverse transcriptase	RNA-dependent DNA polymerase
RabVe_11, Sul_11_1, Sul_11_2	15084992	15086897	Vitis11g01199	Cytochrome P450
RabVe_11, Sul_11_1, Sul_11_2	15087371	15089001	Vitis11g01200	ATP-dependent RNA helicase Ski2/MTR4	C-terminal
RabVe_11, Sul_11_1, Sul_11_2	15090336	15182137	Vitis11g01201	Glycoside hydrolase	family 13	N-terminal
RabVe_11, Sul_11_1, Sul_11_2	15094889	15095968	Vitis11g01202	Reverse transcriptase	RNA-dependent DNA polymerase
RabVe_11, Sul_11_1, Sul_11_2	15103136	15103906	Vitis11g01203	Retrotransposon Copia-like	N-terminal
RabVe_11, Sul_11_1, Sul_11_2	15136354	15136953	Vitis11g01204
RabVe_11, Sul_11_1, Sul_11_2	15141676	15142693	Vitis11g01205
RabVe_11, Sul_11_1, Sul_11_2	15143533	15144311	Vitis11g01206
RabVe_11, Sul_11_1, Sul_11_2	15147540	15148428	Vitis11g01207	Retrotransposon Copia-like	N-terminal
RabVe_11, Sul_11_1, Sul_11_2	15147568	15148428	Vitis11g01208	Retrotransposon Copia-like	N-terminal
RabVe_11, Sul_11_1, Sul_11_2	15154129	15163625	Vitis11g01209	Integrase	catalytic core
RabVe_11, Sul_11_1, Sul_11_2	15161594	15162574	Vitis11g01210	Reverse transcriptase	RNA-dependent DNA polymerase
RabVe_11, Sul_11_1, Sul_11_2	15174287	15177532	Vitis11g01211
RabVe_11, Sul_11_1, Sul_11_2	15183358	15183486	Vitis11g01212	Cytochrome c assembly protein
RabVe_11, Sul_11_1, Sul_11_2	15215158	15215846	Vitis11g01213	Small auxin-up RNA
RabVe_11, Sul_11_1, Sul_11_2	15239526	15240692	Vitis11g01214	Reverse transcriptase domain
RabVe_11, Sul_11_1, Sul_11_2	15243848	15244219	Vitis11g01215
RabVe_11, Sul_11_1, Sul_11_2	15261527	15321422	Vitis11g01216	GHMP kinase N-terminal domain
RabVe_11, Sul_11_1, Sul_11_2	15265678	15266312	Vitis11g01217
RabVe_11, Sul_11_1, Sul_11_2	15266271	15267808	Vitis11g01218	Reverse transcriptase	RNA-dependent DNA polymerase
RabVe_11, Sul_11_1, Sul_11_2	15280641	15282347	Vitis11g01219	Reverse transcriptase domain
RabVe_11, Sul_11_1, Sul_11_2	15289551	15289991	Vitis11g01220	Reverse transcriptase domain
RabVe_11, Sul_11_1, Sul_11_2	15343532	15343888	Vitis11g01221
RabVe_11, Sul_11_1, Sul_11_2	15349438	15369189	Vitis11g01222	SNU66/SART1 family
RabVe_11, Sul_11_1, Sul_11_2	15353040	15354311	Vitis11g01223	Reverse transcriptase	RNA-dependent DNA polymerase
RabVe_11, Sul_11_1, Sul_11_2	15355146	15356641	Vitis11g01224	GAG-pre-integrase domain
RabVe_11, Sul_11_1, Sul_11_2	15373654	15374139	Vitis11g01225	Reverse transcriptase	RNA-dependent DNA polymerase
RabVe_11, Sul_11_1, Sul_11_2	15415909	15416124	Vitis11g01226
RabVe_11, Sul_11_1, Sul_11_2	15440074	15441390	Vitis11g01227	SANT/Myb domain
RabVe_11, Sul_11_1, Sul_11_2	15445261	15449029	Vitis11g01228	Major intrinsic protein
RabVe_11, Sul_11_1, Sul_11_2	15488934	15489680	Vitis11g01229
RabVe_11, Sul_11_1, Sul_11_2	15513347	15519416	Vitis11g01230
RabVe_11, Sul_11_1, Sul_11_2	15554960	15555601	Vitis11g01231
RabVe_11, Sul_11_1, Sul_11_2	15574502	15574861	Vitis11g01232	Reverse transcriptase domain
RabVe_11, Sul_11_1, Sul_11_2	15649092	15651710	Vitis11g01233	Cation transporter
RabVe_11, Sul_11_1, Sul_11_2	15675227	15679271	Vitis11g01234	Integrase	catalytic core
RabVe_11, Sul_11_1, Sul_11_2	15676766	15678337	Vitis11g01235	Reverse transcriptase	RNA-dependent DNA polymerase
RabVe_11, Sul_11_1, Sul_11_2	15678241	15678546	Vitis11g01236	Reverse transcriptase	RNA-dependent DNA polymerase
RabVe_11, Sul_11_1, Sul_11_2	15683032	15685299	Vitis11g01237	Cation transporter
RabVe_11, Sul_11_1, Sul_11_2	15735031	15736023	Vitis11g01238	Integrase	catalytic core
RabVe_11, Sul_11_1, Sul_11_2	15736069	15737073	Vitis11g01239	Reverse transcriptase	RNase H-like domain
RabVe_11, Sul_11_1, Sul_11_2	15750927	15754045	Vitis11g01240	Retrotransposon gag domain
RabVe_11, Sul_11_1, Sul_11_2	15859863	15860525	Vitis11g01241	Integrase	catalytic core
RabVe_11, Sul_11_1, Sul_11_2	15862124	15862525	Vitis11g01242
RabVe_11, Sul_11_1, Sul_11_2	15870495	15887463	Vitis11g01243	Phenylalanyl-tRNA synthetase
RabVe_11, Sul_11_1, Sul_11_2	15881525	15884583	Vitis11g01244	Reverse transcriptase domain
RabVe_11, Sul_11_1, Sul_11_2	15881525	15884583	Vitis11g01245	Reverse transcriptase zinc-binding domain
RabVe_11, Sul_11_1, Sul_11_2	15913090	15921026	Vitis11g01246	Cation transporter
RabVe_11, Sul_11_1, Sul_11_2	15943323	15966900	Vitis11g01247	Cation transporter
RabVe_11, Sul_11_1, Sul_11_2	15947100	15969757	Vitis11g01248	Cation transporter
RabVe_11, Sul_11_1, Sul_11_2	16003823	16007947	Vitis11g01249	Kinesin motor domain
RabVe_11, Sul_11_1, Sul_11_2	16015956	16016501	Vitis11g01250	MULE transposase domain
RabVe_11, Sul_11_1, Sul_11_2	16023252	16023632	Vitis11g01251	E3 ubiquitin ligase UBR4-like
RabVe_11, Sul_11_1, Sul_11_2	16037666	16038285	Vitis11g01252
RabVe_11, Sul_11_1, Sul_11_2	16059045	16060419	Vitis11g01253	Phospholipase A2
RabVe_11, Sul_11_1, Sul_11_2	16068390	16070305	Vitis11g01254	Chloramphenicol acetyltransferase-like domain superfamily
RabVe_11, Sul_11_1, Sul_11_2	16072712	16074052	Vitis11g01255	F-box domain
RabVe_11, Sul_11_1, Sul_11_2	16072712	16074052	Vitis11g01256	F-box domain
RabVe_11, Sul_11_1, Sul_11_2	16077326	16079232	Vitis11g01257	Large ribosomal subunit protein P3
RabVe_11, Sul_11_1, Sul_11_2	16080802	16129297	Vitis11g01258	U3 small nucleolar RNA-associated protein 25
RabVe_11, Sul_11_1, Sul_11_2	16099118	16099861	Vitis11g01259	Reverse transcriptase zinc-binding domain
RabVe_11, Sul_11_1, Sul_11_2	16100615	16102327	Vitis11g01260	Reverse transcriptase domain
RabVe_11, Sul_11_1, Sul_11_2	16110076	16111036	Vitis11g01261	GAG-pre-integrase domain
RabVe_11, Sul_11_1, Sul_11_2	16111265	16112482	Vitis11g01262	Reverse transcriptase	RNA-dependent DNA polymerase
RabVe_11, Sul_11_1, Sul_11_2	16112491	16112697	Vitis11g01263
RabVe_11, Sul_11_1, Sul_11_2	16134172	16134552	Vitis11g01264	Retrotransposon gag domain
RabVe_11, Sul_11_1, Sul_11_2	16134825	16135991	Vitis11g01265	Reverse transcriptase	RNA-dependent DNA polymerase
RabVe_11, Sul_11_1, Sul_11_2	16136586	16139258	Vitis11g01266	Integrase	catalytic core
RabVe_11, Sul_11_1, Sul_11_2	16162797	16169386	Vitis11g01267	Methyltransferase type 11
RabVe_11, Sul_11_1, Sul_11_2	16175983	16176468	Vitis11g01268	Actin-depolymerising factor homology domain
RabVe_11, Sul_11_1, Sul_11_2	16190613	16193397	Vitis11g01269
RabVe_11, Sul_11_1, Sul_11_2	16193410	16193731	Vitis11g01270	NADH dehydrogenase [ubiquinone] (complex I)	alpha subcomplex subunit 1
RabVe_11, Sul_11_1, Sul_11_2	16203207	16203542	Vitis11g01271
RabVe_11, Sul_11_1, Sul_11_2	16203531	16203638	Vitis11g01272	Small ribosomal subunit protein uS19
RabVe_11, Sul_11_1, Sul_11_2	16210204	16211250	Vitis11g01273	Zinc finger	PMZ-type
RabVe_11, Sul_11_1, Sul_11_2	16213890	16221859	Vitis11g01274	Thioredoxin-like fold
RabVe_11, Sul_11_1, Sul_11_2	16222412	16227169	Vitis11g01275	Domain of unknown function DUF632
RabVe_11, Sul_11_1, Sul_11_2	16269051	16296600	Vitis11g01276	Pentatricopeptide repeat
RabVe_11, Sul_11_1, Sul_11_2	16281837	16283237	Vitis11g01277	Domain of unknown function DUF659
RabVe_11, Sul_11_1, Sul_11_2	16334677	16341086	Vitis11g01278	P-type ATPase
RabVe_11, Sul_11_1, Sul_11_2	16349941	16357231	Vitis11g01279
RabVe_11, Sul_11_1, Sul_11_2	16377236	16377493	Vitis11g01280
RabVe_11, Sul_11_2	16424955	16425254	Vitis11g01281	Reverse transcriptase	RNase H-like domain
RabVe_11, Sul_11_2	16452451	16456461	Vitis11g01282	Zinc finger	CCHC-type
RabVe_11, Sul_11_2	16460262	16467837	Vitis11g01283	Factor of DNA methylation 1-5/IDN2	domain XH
RabVe_11, Sul_11_2	16496607	16503208	Vitis11g01284	Factor of DNA methylation 1-5/IDN2	domain XH
RabVe_11, Sul_11_2	16548875	16549360	Vitis11g01285
RabVe_11, Sul_11_2	16557546	16561560	Vitis11g01286	Integrase	catalytic core
RabVe_11, Sul_11_2	16558275	16558724	Vitis11g01287	Integrase	catalytic core
RabVe_11, Sul_11_2	16578901	16579173	Vitis11g01288	Reverse transcriptase	RNA-dependent DNA polymerase
RabVe_11, Sul_11_2	16579788	16580168	Vitis11g01289
RabVe_11, Sul_11_2	16640210	16640437	Vitis11g01290	Heat shock protein Hsp90 family
RabVe_11, Sul_11_2	16644177	16644707	Vitis11g01291	Ribonuclease H superfamily
RabVe_11, Sul_11_2	16706533	16707063	Vitis11g01292	Sieve element occlusion	C-terminal
RabVe_11, Sul_11_2	16716007	16722516	Vitis11g01293
RabVe_11, Sul_11_2	16726021	16726524	Vitis11g01294	Toll/interleukin-1 receptor homology (TIR) domain
RabVe_11, Sul_11_2	16729936	16730490	Vitis11g01295	Leucine-rich repeat domain superfamily
RabVe_11, Sul_11_2	16749370	16758394	Vitis11g01296	Glycosyl transferase	family 14
RabVe_11, Sul_11_2	16771469	16774258	Vitis11g01297	Integrase	catalytic core
RabVe_11, Sul_11_2	16788585	16789907	Vitis11g01298	Aspartic peptidase domain superfamily
RabVe_11, Sul_11_2	16812740	16824732	Vitis11g01299	Oxysterol-binding protein
RabVe_11, Sul_11_2	16812781	16813353	Vitis11g01300	PADRE domain
RabVe_11, Sul_11_2	16837475	16860642	Vitis11g01301	Peptidase S8/S53 domain
RabVe_11, Sul_11_2	16885966	16886613	Vitis11g01302
RabVe_11, Sul_11_2	16885966	16887006	Vitis11g01303	Reverse transcriptase	RNA-dependent DNA polymerase
RabVe_11, Sul_11_2	16887094	16887465	Vitis11g01304	Reverse transcriptase	RNA-dependent DNA polymerase
RabVe_11, Sul_11_2	16887094	16889946	Vitis11g01305	Integrase	catalytic core
RabVe_11, Sul_11_2	16937185	16943873	Vitis11g01306	Rab-GAP-TBC domain
RabVe_11, Sul_11_2	16944486	16974270	Vitis11g01307
RabVe_11, Sul_11_2	16948408	16949339	Vitis11g01308	Reverse transcriptase zinc-binding domain
RabVe_11, Sul_11_2	16949283	16951714	Vitis11g01309	Reverse transcriptase domain
RabVe_11, Sul_11_2	16957177	16957826	Vitis11g01310	Endonuclease/exonuclease/phosphatase
RabVe_11, Sul_11_2	16991632	16999109	Vitis11g01311	ENTH/VHS
RabVe_11, Sul_11_2	17017119	17027501	Vitis11g01312	Homeodomain
RabVe_11, Sul_11_2	17029290	17052310	Vitis11g01313	Zinc finger	PHD-type
RabVe_11, Sul_11_2	17033821	17035185	Vitis11g01314	Reverse transcriptase zinc-binding domain
RabVe_11, Sul_11_2	17047544	17052187	Vitis11g01315	Reverse transcriptase zinc-binding domain
RabVe_11, Sul_11_2	17047544	17052187	Vitis11g01316	Reverse transcriptase domain
RabVe_11, Sul_11_2	17048029	17052187	Vitis11g01317
RabVe_11, Sul_11_2	17053436	17122089	Vitis11g01318	Cytidine and deoxycytidylate deaminase domain
RabVe_11, Sul_11_2	17055260	17057378	Vitis11g01319	GAG-pre-integrase domain
RabVe_11, Sul_11_2	17062548	17065054	Vitis11g01320
RabVe_11, Sul_11_2	17062548	17065054	Vitis11g01321	Reverse transcriptase	RNA-dependent DNA polymerase
RabVe_11, Sul_11_2	17078942	17079929	Vitis11g01322
RabVe_11, Sul_11_2	17079954	17081437	Vitis11g01323	Reverse transcriptase	RNA-dependent DNA polymerase
RabVe_11, Sul_11_2	17081622	17083802	Vitis11g01324	GAG-pre-integrase domain
RabVe_11, Sul_11_2	17085588	17086836	Vitis11g01325	Reverse transcriptase	RNA-dependent DNA polymerase
RabVe_11, Sul_11_2	17089395	17089601	Vitis11g01326
RabVe_11, Sul_11_2	17096766	17097953	Vitis11g01327
RabVe_11, Sul_11_2	17097903	17098226	Vitis11g01328
RabVe_11, Sul_11_2	17098346	17099551	Vitis11g01329	Reverse transcriptase domain
RabVe_11, Sul_11_2	17100171	17106005	Vitis11g01330
RabVe_11, Sul_11_2	17127364	17128236	Vitis11g01331	MULE transposase domain
RabVe_11, Sul_11_2	17136069	17139963	Vitis11g01332	CCT domain
RabVe_11, Sul_11_2	17169071	17175895	Vitis11g01333	Uncharacterized membrane protein At1g16860-like
RabVe_11, Sul_11_2	17178102	17184572	Vitis11g01334	K Homology domain
RabVe_11, Sul_11_2	17186716	17189907	Vitis11g01335	Macrophage migration inhibitory factor
RabVe_11, Sul_11_2	17197143	17198878	Vitis11g01336	Tubulin
RabVe_11, Sul_11_2	17209769	17210263	Vitis11g01337
RabVe_11, Sul_11_2	17213591	17264494	Vitis11g01338	DNA ligase	ATP-dependent
RabVe_11, Sul_11_2	17254208	17255010	Vitis11g01339
RabVe_11, Sul_11_2	17265095	17278836	Vitis11g01340	Proline-rich protein PRCC
RabVe_11, Sul_11_2	17282575	17289957	Vitis11g01341	APO domain
RabVe_11, Sul_11_2	17289996	17293168	Vitis11g01342	Myc-type	basic helix-loop-helix (bHLH) domain
RabVe_11, Sul_11_2	17316852	17318513	Vitis11g01343	Ribonuclease H-like superfamily
RabVe_11, Sul_11_2	17316852	17319410	Vitis11g01344
RabVe_11, Sul_11_2	17320145	17320588	Vitis11g01345
RabVe_11, Sul_11_2	17350366	17350698	Vitis11g01346	Reverse transcriptase	RNA-dependent DNA polymerase
RabVe_11, Sul_11_2	17350915	17351187	Vitis11g01347	Reverse transcriptase	RNA-dependent DNA polymerase
RabVe_11, Sul_11_2	17356198	17356912	Vitis11g01348
RabVe_11, Sul_11_2	17359146	17369116	Vitis11g01349
RabVe_11, Sul_11_2	17362578	17366739	Vitis11g01350	Retrotransposon Copia-like	N-terminal
RabVe_11, Sul_11_2	17362578	17367543	Vitis11g01351	Integrase	catalytic core
RabVe_11, Sul_11_2	17370803	17372324	Vitis11g01352	Calcineurin-like phosphoesterase domain	ApaH type
RabVe_11, Sul_11_2	17408248	17410658	Vitis11g01353	Calcineurin-like phosphoesterase domain	ApaH type
RabVe_11, Sul_11_2	17414146	17463350	Vitis11g01354	Glycoside hydrolase family 47
RabVe_11, Sul_11_2	17484247	17488184	Vitis11g01355	Clp	repeat (R) domain
RabVe_11, Sul_11_2	17491303	17541813	Vitis11g01356	Armadillo-type fold
RabVe_11, Sul_11_2	17536773	17537930	Vitis11g01357	Reverse transcriptase	RNA-dependent DNA polymerase
RabVe_11, Sul_11_2	17584832	17612390	Vitis11g01358	Las1
RabVe_11, Sul_11_2	17587669	17589354	Vitis11g01359	Reverse transcriptase zinc-binding domain
RabVe_11, Sul_11_2	17589284	17589795	Vitis11g01360
RabVe_11, Sul_11_2	17589890	17591307	Vitis11g01361	Endonuclease/exonuclease/phosphatase
RabVe_11, Sul_11_2	17591323	17592874	Vitis11g01362	Domain of unknown function DUF4283
RabVe_11, Sul_11_2	17604010	17604261	Vitis11g01363
RabVe_11, Sul_11_2	17616352	17627403	Vitis11g01364	NB-ARC
RabVe_11, Sul_11_2	17627527	17631004	Vitis11g01365	NB-ARC
RabVe_11, Sul_11_2	17645703	17646388	Vitis11g01366	Glycolipid transfer protein domain
RabVe_11, Sul_11_2	17660888	17665143	Vitis11g01367	Glycolipid transfer protein domain
RabVe_11, Sul_11_2	17661666	17665740	Vitis11g01368	Glycolipid transfer protein domain
RabVe_11, Sul_11_2	17672516	17673595	Vitis11g01369	Glycolipid transfer protein domain
RabVe_11, Sul_11_2	17693498	17693963	Vitis11g01370
RabVe_11, Sul_11_2	17698743	17699621	Vitis11g01371
RabVe_11, Sul_11_2	17701731	17705156	Vitis11g01372	Leucine-rich repeat		RabVe_11_peak marker
RabVe_11, Sul_11_2	17708819	17711799	Vitis11g01373	Glycolipid transfer protein domain
RabVe_11, Sul_11_2	17716748	17716984	Vitis11g01374
RabVe_11, Sul_11_2	17717869	17722360	Vitis11g01375	Large ribosomal subunit protein uL30	eukaryotic
RabVe_11, Sul_11_2	17783808	17784323	Vitis11g01376
RabVe_11, Sul_11_2	17785925	17793027	Vitis11g01377	LIS1 homology motif
RabVe_11, Sul_11_2	17838285	17886885	Vitis11g01378	P-type ATPase
RabVe_11, Sul_11_2	17869940	17871271	Vitis11g01379	Reverse transcriptase domain
RabVe_11, Sul_11_2	17886535	17894703	Vitis11g01380	Aromatic-ring-hydroxylating dioxygenase	alpha subunit	C-terminal domain
RabVe_11, Sul_11_2	17902071	17904803	Vitis11g01381	Protein kinase domain
RabVe_11, Sul_11_2	17908100	17930964	Vitis11g01382	Leucine-rich repeat
RabVe_11, Sul_11_2	17908645	17911185	Vitis11g01383	Protein kinase domain
RabVe_11, Sul_11_2	17945003	17945604	Vitis11g01384	Reverse transcriptase	RNA-dependent DNA polymerase
RabVe_11, Sul_11_2	17951755	17956626	Vitis11g01385	GDP-fucose protein O-fucosyltransferase
RabVe_11, Sul_11_2	17972197	17975334	Vitis11g01386	Leucine-rich repeat
RabVe_11, Sul_11_2	17978437	17978997	Vitis11g01387	Reverse transcriptase domain
RabVe_11, Sul_11_2	17990349	17996355	Vitis11g01388	Oligosaccharyl transferase complex	subunit OST3/OST6
RabVe_11, Sul_11_2	18000355	18014968	Vitis11g01389	GroES-like superfamily
RabVe_11, Sul_11_2	18003766	18018257	Vitis11g01390	Oxidoreductase	N-terminal domain
RabVe_11, Sul_11_2	18019349	18021628	Vitis11g01391	Integrase	catalytic core
RabVe_11, Sul_11_2	18022190	18022786	Vitis11g01392	DNA/RNA polymerase superfamily
RabVe_11, Sul_11_2	18031863	18032894	Vitis11g01393	Zinc finger	CCHC-type
RabVe_11, Sul_11_2	18031863	18032894	Vitis11g01394	Zinc finger	CCHC-type
RabVe_11, Sul_11_2	18033902	18036639	Vitis11g01395	Ribonuclease H-like superfamily
RabVe_11, Sul_11_2	18035800	18036639	Vitis11g01396
RabVe_11, Sul_11_2	18040888	18046574	Vitis11g01397	Sugar phosphate transporter domain
RabVe_11, Sul_11_2	18053473	18056220	Vitis11g01398	Membrane transport PIN-like
RabVe_11, Sul_11_2	18069218	18070306	Vitis11g01399	WRKY domain
RabVe_11, Sul_11_2	18096866	18116578	Vitis11g01400	Vesicle transport protein	Use1
RabVe_11, Sul_11_2	18102952	18105539	Vitis11g01401	Reverse transcriptase domain
RabVe_11, Sul_11_2	18120133	18133804	Vitis11g01402	JmjC domain
RabVe_11, Sul_11_2	18143431	18146997	Vitis11g01403	Glutaredoxin
RabVe_11, Sul_11_2	18152172	18154197	Vitis11g01404	Ribosomal RNA processing protein 1
RabVe_11, Sul_11_2	18152172	18154197	Vitis11g01405	Ribosomal RNA processing protein 1
RabVe_11, Sul_11_2	18165179	18176751	Vitis11g01406	Endonuclease I
RabVe_11, Sul_11_2	18183788	18185719	Vitis11g01407	Zinc finger	RING-type
RabVe_11, Sul_11_2	18188269	18194596	Vitis11g01408
RabVe_11, Sul_11_2	18198197	18201110	Vitis11g01409	ABC transporter-like	ATP-binding domain
RabVe_11, Sul_11_2	18205956	18231463	Vitis11g01410	Primosome PriB/single-strand DNA-binding
RabVe_11, Sul_11_2	18219812	18221549	Vitis11g01411	Reverse transcriptase domain
RabVe_11, Sul_11_2	18236899	18237303	Vitis11g01412	Reverse transcriptase domain
RabVe_11, Sul_11_2	18241432	18243320	Vitis11g01413	EamA domain
RabVe_11, Sul_11_2	18254622	18256702	Vitis11g01414	EamA domain
RabVe_11, Sul_11_2	18257541	18262342	Vitis11g01415	Transmembrane protein 230/134
RabVe_11, Sul_11_2	18272741	18275530	Vitis11g01416	Pentatricopeptide repeat
RabVe_11, Sul_11_2	18285945	18300044	Vitis11g01417	UbiA prenyltransferase
RabVe_11, Sul_11_2	18335046	18341065	Vitis11g01418	P-type ATPase
RabVe_11, Sul_11_2	18363258	18366975	Vitis11g01419	NIF system FeS cluster assembly	NifU	C-terminal
RabVe_11, Sul_11_2	18367261	18369899	Vitis11g01420	Plant peroxidase
RabVe_11, Sul_11_2	18372242	18398339	Vitis11g01421	Aldose 1-/Glucose-6-phosphate 1-epimerase
RabVe_11, Sul_11_2	18389410	18390193	Vitis11g01422	Reverse transcriptase zinc-binding domain
RabVe_11, Sul_11_2	18390482	18391534	Vitis11g01423	Endonuclease/exonuclease/phosphatase
RabVe_11, Sul_11_2	18391524	18392087	Vitis11g01424
RabVe_11, Sul_11_2	18391822	18393174	Vitis11g01425
RabVe_11, Sul_11_2	18393009	18394112	Vitis11g01426	Domain of unknown function DUF4283
RabVe_11, Sul_11_2	18401124	18427103	Vitis11g01427	Villin headpiece
RabVe_11, Sul_11_2	18440320	18442650	Vitis11g01428
RabVe_11, Sul_11_2	18449126	18459098	Vitis11g01429	Protein kinase domain
RabVe_11, Sul_11_2	18459880	18478939	Vitis11g01430	Trichome birefringence-like	N-terminal domain
RabVe_11, Sul_11_2	18466177	18467948	Vitis11g01431	Reverse transcriptase domain
RabVe_11, Sul_11_2	18468215	18470053	Vitis11g01432	Reverse transcriptase domain
RabVe_11, Sul_11_2	18471445	18472684	Vitis11g01433
RabVe_11, Sul_11_2	18472438	18474465	Vitis11g01434
RabVe_11, Sul_11_2	18473359	18478939	Vitis11g01435	Trichome birefringence-like	N-terminal domain
RabVe_11, Sul_11_2	18490593	18504654	Vitis11g01436	Reverse transcriptase zinc-binding domain
RabVe_11, Sul_11_2	18498490	18499030	Vitis11g01437	Reverse transcriptase domain
RabVe_11, Sul_11_2	18507815	18508321	Vitis11g01438	Reverse transcriptase zinc-binding domain
RabVe_11, Sul_11_2	18510016	18520470	Vitis11g01439	F-box domain
RabVe_11, Sul_11_2	18512281	18515814	Vitis11g01440	Reverse transcriptase domain

## Sheet: chr17
QTL	Start	End	ID v5	InterPro Description
RabVe_17_5	4916142	4918042	Vitis17g00479	Cyclophilin-type peptidyl-prolyl cis-trans isomerase domain
RabVe_17_5	4917496	4928193	Vitis17g00480	NuBaID	N-terminal domain
RabVe_17_5	4928690	4933158	Vitis17g00481	Phytocyanin domain
RabVe_17_5	4929962	4944887	Vitis17g00482	K Homology domain
RabVe_17_5	4935678	4944626	Vitis17g00483	ATP-dependent RNA helicase DEAD-box	conserved site
RabVe_17_5	4948922	4949978	Vitis17g00484	K Homology domain
RabVe_17_5	4952038	4956537	Vitis17g00485	Kinesin motor domain
RabVe_17_5	4960084	4961833	Vitis17g00486	Protein MIZU-KUSSEI 1-like	plant
RabVe_17_5	4961834	4970377	Vitis17g00487	Transcription factor CBF/NF-Y/archaeal histone domain
RabVe_17_5	4973229	4975965	Vitis17g00488	Protein kinase domain
RabVe_17_5	4977756	4986324	Vitis17g00489	Protein kinase domain
RabVe_17_5	4988452	5018892	Vitis17g00490	Protein kinase domain
RabVe_17_5	4988452	5020471	Vitis17g00491	Protein kinase domain
RabVe_17_5	4991581	4992024	Vitis17g00492
RabVe_17_5	4996139	5018892	Vitis17g00493	Wall-associated receptor kinase	galacturonan-binding domain
RabVe_17_5	5010500	5011063	Vitis17g00494	Regulator of chromosome condensation	RCC1
RabVe_17_5	5036132	5036848	Vitis17g00495	Wall-associated receptor kinase
RabVe_17_5	5047073	5047597	Vitis17g00496	Retrotransposon gag domain
RabVe_17_5	5047696	5053136	Vitis17g00497	G patch domain-containing protein	N-terminal
RabVe_17_5	5056992	5063660	Vitis17g00498	Protein kinase domain
RabVe_17_5	5064548	5065429	Vitis17g00499	Wall-associated receptor kinase
RabVe_17_5	5075192	5078685	Vitis17g00500	Zinc finger	CCHC-type
RabVe_17_5	5089717	5106203	Vitis17g00501	SWAP/Surp
RabVe_17_5	5109717	5116358	Vitis17g00502	P-type ATPase
RabVe_17_5	5117041	5117712	Vitis17g00503	EF-hand domain
RabVe_17_5	5127897	5128826	Vitis17g00504	AP2/ERF domain
RabVe_17_5	5133842	5139853	Vitis17g00505	Rhodanese-like domain
RabVe_17_5	5145263	5147713	Vitis17g00506	Integrase	catalytic core
RabVe_17_5	5145338	5148790	Vitis17g00507	Integrase	catalytic core
RabVe_17_5	5148143	5148790	Vitis17g00508
RabVe_17_5	5152105	5170323	Vitis17g00509	AMP-dependent synthetase/ligase domain
RabVe_17_5	5161741	5162385	Vitis17g00510	Reverse transcriptase domain
RabVe_17_5	5170761	5176669	Vitis17g00511	Protein CHAPERONE-LIKE PROTEIN OF POR1-like
RabVe_17_5	5178947	5180561	Vitis17g00512	Tetraspanin/Peripherin
RabVe_17_5	5186158	5191724	Vitis17g00513	Enolase
RabVe_17_5	5192265	5199074	Vitis17g00514	RmlC-like cupin domain superfamily
RabVe_17_5	5200208	5206229	Vitis17g00515	Centromere protein Mis12
RabVe_17_5	5209442	5210458	Vitis17g00516	Six-bladed beta-propeller	TolB-like
RabVe_17_5	5213855	5215221	Vitis17g00517	Six-bladed beta-propeller	TolB-like
RabVe_17_5	5215869	5217373	Vitis17g00518	Six-bladed beta-propeller	TolB-like
RabVe_17_3, RabVe_17_4, RabVe_17_5	5218421	5224800	Vitis17g00519	Six-bladed beta-propeller	TolB-like		RabVe_17_4 and RabVe_17_5_peak markers
RabVe_17_3, RabVe_17_4, RabVe_17_5	5227599	5228940	Vitis17g00520	Six-bladed beta-propeller	TolB-like
RabVe_17_3, RabVe_17_4, RabVe_17_5	5229569	5233514	Vitis17g00521	Six-bladed beta-propeller	TolB-like
RabVe_17_3, RabVe_17_4, RabVe_17_5	5236977	5239134	Vitis17g00522	Mediator complex	subunit Med11
RabVe_17_3, RabVe_17_4, RabVe_17_5	5240661	5278757	Vitis17g00523	Phenylalanyl-tRNA synthetase	class IIc	beta subunit	archaeal/eukaryotic type
RabVe_17_3, RabVe_17_4, RabVe_17_5	5243953	5246658	Vitis17g00524	Domain of unknown function DUF4283
RabVe_17_3, RabVe_17_4, RabVe_17_5	5246292	5249537	Vitis17g00525	Reverse transcriptase domain
RabVe_17_3, RabVe_17_4, RabVe_17_5	5280257	5283476	Vitis17g00526	H/ACA ribonucleoprotein complex	subunit Nhp2-like
RabVe_17_3, RabVe_17_4, RabVe_17_5	5284303	5302215	Vitis17g00527	Phosphoribulokinase/uridine kinase
RabVe_17_3, RabVe_17_4, RabVe_17_5	5290717	5294372	Vitis17g00528	Reverse transcriptase domain
RabVe_17_3, RabVe_17_4, RabVe_17_5	5306779	5316806	Vitis17g00529	Peptidyl-arginine deiminase	Porphyromonas-type
RabVe_17_3, RabVe_17_4, RabVe_17_5	5317379	5327982	Vitis17g00530	Protein kinase domain
RabVe_17_3, RabVe_17_4, RabVe_17_5	5331690	5335553	Vitis17g00531
RabVe_17_3, RabVe_17_4, RabVe_17_5	5339860	5340165	Vitis17g00532	Protein glutamine dumper
RabVe_17_3, RabVe_17_4, RabVe_17_5	5346513	5355580	Vitis17g00533
RabVe_17_3, RabVe_17_4, RabVe_17_5	5356563	5384440	Vitis17g00534	Peptidase S49
RabVe_17_3, RabVe_17_4, RabVe_17_5	5362065	5363438	Vitis17g00535	Reverse transcriptase zinc-binding domain
RabVe_17_3, RabVe_17_4, RabVe_17_5	5401298	5402329	Vitis17g00536	Zinc finger	CCHC-type
RabVe_17_3, RabVe_17_4, RabVe_17_5	5403336	5406074	Vitis17g00537	Ribonuclease H-like superfamily
RabVe_17_3, RabVe_17_4, RabVe_17_5	5408495	5413054	Vitis17g00538	Peptidase S49
RabVe_17_3, RabVe_17_4, RabVe_17_5	5464012	5465400	Vitis17g00539	Reverse transcriptase	RNA-dependent DNA polymerase
RabVe_17_3, RabVe_17_4, RabVe_17_5	5465465	5466312	Vitis17g00540	DNA/RNA polymerase superfamily
RabVe_17_3, RabVe_17_4, RabVe_17_5	5494084	5494380	Vitis17g00541
RabVe_17_3, RabVe_17_4, RabVe_17_5	5502718	5505738	Vitis17g00542	Pentatricopeptide repeat
RabVe_17_3, RabVe_17_4, RabVe_17_5	5510295	5511077	Vitis17g00543
RabVe_17_3, RabVe_17_4, RabVe_17_5	5511344	5511640	Vitis17g00544
RabVe_17_3, RabVe_17_4, RabVe_17_5	5512228	5513233	Vitis17g00545	Reverse transcriptase domain
RabVe_17_3, RabVe_17_4, RabVe_17_5	5512247	5513233	Vitis17g00546	Reverse transcriptase domain
RabVe_17_3, RabVe_17_4, RabVe_17_5	5515027	5515907	Vitis17g00547	Basic-leucine zipper domain
RabVe_17_3, RabVe_17_4, RabVe_17_5	5524440	5526115	Vitis17g00548	Zinc finger	RING-type
RabVe_17_3, RabVe_17_4, RabVe_17_5	5524440	5526115	Vitis17g00549	Zinc finger	RING-type
RabVe_17_3, RabVe_17_4, RabVe_17_5	5527657	5534631	Vitis17g00550	WD40 repeat
RabVe_17_3, RabVe_17_4, RabVe_17_5	5546294	5548097	Vitis17g00551	UDP-glucuronosyl/UDP-glucosyltransferase
RabVe_17_3, RabVe_17_4, RabVe_17_5	5548098	5549718	Vitis17g00552	UDP-glucuronosyl/UDP-glucosyltransferase
RabVe_17_3, RabVe_17_4, RabVe_17_5	5552632	5558056	Vitis17g00553	Zinc finger	RING-type
RabVe_17_3, RabVe_17_4, RabVe_17_5	5558602	5562751	Vitis17g00554	Phosphatidylinositol 3-/4-kinase	catalytic domain
RabVe_17_3, RabVe_17_4, RabVe_17_5	5575486	5584805	Vitis17g00555	Myc-type	basic helix-loop-helix (bHLH) domain
RabVe_17_3, RabVe_17_4, RabVe_17_5	5588140	5592608	Vitis17g00556	GDP-fucose protein O-fucosyltransferase
RabVe_17_3, RabVe_17_4, RabVe_17_5	5597158	5603708	Vitis17g00557	BSD domain
RabVe_17_3, RabVe_17_4, RabVe_17_5	5604872	5611423	Vitis17g00558	DNA polymerase alpha/delta/epsilon	subunit B
RabVe_17_3, RabVe_17_4, RabVe_17_5	5624185	5628845	Vitis17g00559	Sterile alpha motif domain
RabVe_17_3, RabVe_17_4, RabVe_17_5	5637305	5638737	Vitis17g00560	Zinc finger	Dof-type
RabVe_17_3, RabVe_17_4, RabVe_17_5	5641084	5645934	Vitis17g00561	Protein BREAKING OF ASYMMETRY IN THE STOMATAL LINEAGE
RabVe_17_3, RabVe_17_4, RabVe_17_5	5655751	5667225	Vitis17g00562	Microtubule binding protein 2C
RabVe_17_3, RabVe_17_4, RabVe_17_5	5672292	5673716	Vitis17g00563	Protein BREAKING OF ASYMMETRY IN THE STOMATAL LINEAGE
RabVe_17_3, RabVe_17_4, RabVe_17_5	5673915	5674621	Vitis17g00564	Dirigent protein
RabVe_17_3, RabVe_17_4, RabVe_17_5	5675175	5689240	Vitis17g00565	D-aminoacyl-tRNA deacylase DtdA
RabVe_17_3, RabVe_17_4, RabVe_17_5	5692044	5707092	Vitis17g00566	Ubiquitin-like domain
RabVe_17_3, RabVe_17_4, RabVe_17_5	5711856	5714982	Vitis17g00567	Peptidase T2	asparaginase 2
RabVe_17_3, RabVe_17_4, RabVe_17_5	5717326	5718617	Vitis17g00568
RabVe_17_3, RabVe_17_4, RabVe_17_5	5720759	5722224	Vitis17g00569	Sulfotransferase domain
RabVe_17_3, RabVe_17_4, RabVe_17_5	5730946	5731320	Vitis17g00570	Mlo-related protein
RabVe_17_3, RabVe_17_4, RabVe_17_5	5750753	5751293	Vitis17g00571	ABC transporter-like	ATP-binding domain
RabVe_17_3, RabVe_17_4, RabVe_17_5	5770682	5771953	Vitis17g00572	Sulfotransferase domain
RabVe_17_3, RabVe_17_4, RabVe_17_5	5774594	5792441	Vitis17g00573	Sulfotransferase domain
RabVe_17_3, RabVe_17_4, RabVe_17_5	5774714	5775745	Vitis17g00574	Sulfotransferase domain
RabVe_17_3, RabVe_17_4, RabVe_17_5	5776280	5777958	Vitis17g00575	Glycosyl transferase	family 8
RabVe_17_3, RabVe_17_4, RabVe_17_5	5788156	5788680	Vitis17g00576	Sulfotransferase domain
RabVe_17_3, RabVe_17_4, RabVe_17_5	5794086	5809180	Vitis17g00577	Glycosyl transferase	family 8
RabVe_17_3, RabVe_17_4, RabVe_17_5	5813941	5825012	Vitis17g00578	Mitochondrial carrier protein
RabVe_17_3, RabVe_17_4, RabVe_17_5	5825290	5826832	Vitis17g00579	UspA
RabVe_17_3, RabVe_17_4, RabVe_17_5	5828480	5847336	Vitis17g00580	Transcription factor	MADS-box
RabVe_17_3, RabVe_17_4, RabVe_17_5	5852246	5859060	Vitis17g00581	Transcription factor	MADS-box
RabVe_17_3, RabVe_17_4, RabVe_17_5	5865024	5867577	Vitis17g00582	F-box domain
RabVe_17_3, RabVe_17_4, RabVe_17_5	5878937	5890637	Vitis17g00583	F-box domain
RabVe_17_3, RabVe_17_4, RabVe_17_5	5901749	5909564	Vitis17g00584	SBP domain
RabVe_17_3, RabVe_17_4, RabVe_17_5	5910166	5913100	Vitis17g00585	Reversibly glycosylated polypeptide
RabVe_17_3, RabVe_17_4, RabVe_17_5	5917492	5923249	Vitis17g00586
RabVe_17_3, RabVe_17_4, RabVe_17_5	5922237	5925299	Vitis17g00587	COBRA	plant
RabVe_17_3, RabVe_17_4, RabVe_17_5	5923957	5924735	Vitis17g00588	COBRA	plant
RabVe_17_3, RabVe_17_4, RabVe_17_5	5928127	5940525	Vitis17g00589	COBRA	plant
RabVe_17_3, RabVe_17_4, RabVe_17_5	5940472	5944271	Vitis17g00590	COBRA	plant
RabVe_17_3, RabVe_17_4, RabVe_17_5	5955346	5972078	Vitis17g00591	WD40 repeat
RabVe_17_3, RabVe_17_4, RabVe_17_5	5957983	5959469	Vitis17g00592	Domain of unknown function DUF4283
RabVe_17_3, RabVe_17_4, RabVe_17_5	5972385	5976260	Vitis17g00593	Pentatricopeptide repeat
RabVe_17_3, RabVe_17_4, RabVe_17_5	5994745	5998651	Vitis17g00594	Cytochrome P450
RabVe_17_3, RabVe_17_4, RabVe_17_5	6016028	6023304	Vitis17g00595	ABC transporter-like	ATP-binding domain
RabVe_17_3, RabVe_17_4, RabVe_17_5	6023305	6025466	Vitis17g00596	Transcription termination factor	mitochondrial/chloroplastic
RabVe_17_3, RabVe_17_4, RabVe_17_5	6027984	6034163	Vitis17g00597	Peptidase S54	rhomboid domain
RabVe_17_3, RabVe_17_4, RabVe_17_5	6037369	6044914	Vitis17g00598	Kelch repeat type 1
RabVe_17_3, RabVe_17_4, RabVe_17_5	6048076	6058394	Vitis17g00599
RabVe_17_3, RabVe_17_4, RabVe_17_5	6058281	6071027	Vitis17g00600	SWAP/Surp
RabVe_17_3, RabVe_17_4, RabVe_17_5	6080495	6090533	Vitis17g00601	FCP1 homology domain
RabVe_17_3, RabVe_17_4, RabVe_17_5	6089858	6091048	Vitis17g00602
RabVe_17_3, RabVe_17_4, RabVe_17_5	6095315	6102593	Vitis17g00603	Domain of unknown function DUF4378
RabVe_17_3, RabVe_17_4, RabVe_17_5	6107911	6126246	Vitis17g00604	Transcription factor	TCP
RabVe_17_3, RabVe_17_4, RabVe_17_5	6133842	6150708	Vitis17g00605	RNA recognition motif domain
RabVe_17_3, RabVe_17_4, RabVe_17_5	6149091	6150708	Vitis17g00606	Protein of unknown function DUF1118
RabVe_17_3, RabVe_17_4, RabVe_17_5	6150939	6160763	Vitis17g00607
RabVe_17_3, RabVe_17_4, RabVe_17_5	6162795	6166413	Vitis17g00608	Ninja family
RabVe_17_3, RabVe_17_4, RabVe_17_5	6183808	6185223	Vitis17g00609	Zinc finger	RING-type
RabVe_17_3, RabVe_17_4, RabVe_17_5	6187424	6188152	Vitis17g00610	Zinc finger	RING-type
RabVe_17_3, RabVe_17_4, RabVe_17_5	6188581	6193536	Vitis17g00611	Polyribonucleotide 5'-hydroxyl-kinase Clp1	P-loop domain
RabVe_17_3, RabVe_17_4, RabVe_17_5	6192680	6204188	Vitis17g00612	P-loop containing nucleoside triphosphate hydrolase
RabVe_17_3, RabVe_17_4, RabVe_17_5	6204931	6209175	Vitis17g00613	GTD-binding domain
RabVe_17_3, RabVe_17_4, RabVe_17_5	6210744	6214558	Vitis17g00614	Calcineurin-like phosphoesterase domain	ApaH type
RabVe_17_3, RabVe_17_4, RabVe_17_5	6216566	6217285	Vitis17g00615
RabVe_17_3, RabVe_17_4, RabVe_17_5	6217893	6218261	Vitis17g00616	Integrase	catalytic core
RabVe_17_3, RabVe_17_4, RabVe_17_5	6219972	6220298	Vitis17g00617
RabVe_17_3, RabVe_17_4, RabVe_17_5	6222845	6227943	Vitis17g00618	5-formyltetrahydrofolate cyclo-ligase
RabVe_17_3, RabVe_17_4, RabVe_17_5	6229324	6230360	Vitis17g00619	Germin
RabVe_17_3, RabVe_17_4, RabVe_17_5	6230722	6235140	Vitis17g00620	Myc-type	basic helix-loop-helix (bHLH) domain
RabVe_17_3, RabVe_17_4, RabVe_17_5	6240169	6241435	Vitis17g00621	Dynein light chain	type 1/2
RabVe_17_3, RabVe_17_4, RabVe_17_5	6242930	6253112	Vitis17g00622
RabVe_17_3, RabVe_17_4, RabVe_17_5	6247283	6248518	Vitis17g00623	Reverse transcriptase zinc-binding domain
RabVe_17_3, RabVe_17_4, RabVe_17_5	6256413	6258233	Vitis17g00624	SANT/Myb domain
RabVe_17_3, RabVe_17_4, RabVe_17_5	6258318	6265910	Vitis17g00625	Galectin	carbohydrate recognition domain
RabVe_17_3, RabVe_17_4, RabVe_17_5	6267897	6269423	Vitis17g00626	AAA+ ATPase domain
RabVe_17_1, RabVe_17_3, RabVe_17_4, RabVe_17_5	6268039	6268668	Vitis17g00627	AAA-type ATPase	N-terminal domain
RabVe_17_1, RabVe_17_3, RabVe_17_4	6269761	6290667	Vitis17g00628	DDT domain
RabVe_17_1, RabVe_17_3, RabVe_17_4	6278893	6280796	Vitis17g00629	Reverse transcriptase zinc-binding domain
RabVe_17_1, RabVe_17_3, RabVe_17_4	6278893	6280796	Vitis17g00630	Reverse transcriptase zinc-binding domain
RabVe_17_1, RabVe_17_3, RabVe_17_4	6308802	6311276	Vitis17g00631	Integrase	catalytic core
RabVe_17_1, RabVe_17_3, RabVe_17_4	6326277	6334301	Vitis17g00632	Soluble quinoprotein glucose/sorbosone dehydrogenase	beta-propeller domain superfamily
RabVe_17_1, RabVe_17_3, RabVe_17_4	6334672	6346448	Vitis17g00633	WW domain binding protein 11
RabVe_17_1, RabVe_17_3, RabVe_17_4	6337476	6337918	Vitis17g00634	Ribonuclease H domain
RabVe_17_1, RabVe_17_3, RabVe_17_4	6352402	6354848	Vitis17g00635	Nodulin-like
RabVe_17_1, RabVe_17_3, RabVe_17_4	6355164	6357526	Vitis17g00636	Nodulin-like
RabVe_17_1, RabVe_17_3, RabVe_17_4	6364984	6377311	Vitis17g00637	Zinc finger	RING-type
RabVe_17_1, RabVe_17_3, RabVe_17_4	6382002	6383278	Vitis17g00638	Lateral organ boundaries	LOB
RabVe_17_1, RabVe_17_3, RabVe_17_4	6384621	6395817	Vitis17g00639	Peptidase C19	ubiquitin carboxyl-terminal hydrolase
RabVe_17_1, RabVe_17_3, RabVe_17_4	6396472	6401931	Vitis17g00640	Smr domain
RabVe_17_1, RabVe_17_3, RabVe_17_4	6408596	6417584	Vitis17g00641	Protein kinase domain
RabVe_17_1, RabVe_17_3, RabVe_17_4	6418101	6425412	Vitis17g00642	DnaJ domain
RabVe_17_1, RabVe_17_3, RabVe_17_4	6438655	6446920	Vitis17g00643	P-type ATPase
RabVe_17_1, RabVe_17_3, RabVe_17_4	6447730	6450309	Vitis17g00644	Proton-dependent oligopeptide transporter family
RabVe_17_1, RabVe_17_3, RabVe_17_4	6451581	6454340	Vitis17g00645	Proton-dependent oligopeptide transporter family
RabVe_17_1, RabVe_17_3, RabVe_17_4	6456777	6459464	Vitis17g00646	Proton-dependent oligopeptide transporter family
RabVe_17_1, RabVe_17_3, RabVe_17_4	6463343	6465728	Vitis17g00647	Proton-dependent oligopeptide transporter family
RabVe_17_1, RabVe_17_3, RabVe_17_4	6471935	6477490	Vitis17g00648	Protein kinase domain
RabVe_17_1, RabVe_17_3, RabVe_17_4	6477547	6478437	Vitis17g00649	Short-chain dehydrogenase/reductase SDR
RabVe_17_1, RabVe_17_3, RabVe_17_4	6485767	6486691	Vitis17g00650	Short-chain dehydrogenase/reductase SDR
RabVe_17_1, RabVe_17_3, RabVe_17_4	6487842	6489337	Vitis17g00651	Short-chain dehydrogenase/reductase SDR
RabVe_17_1, RabVe_17_3, RabVe_17_4	6503560	6504615	Vitis17g00652
RabVe_17_1, RabVe_17_3, RabVe_17_4	6519752	6520874	Vitis17g00653	Short-chain dehydrogenase/reductase SDR
RabVe_17_1, RabVe_17_3, RabVe_17_4	6521428	6522551	Vitis17g00654	Short-chain dehydrogenase/reductase SDR
RabVe_17_1, RabVe_17_3, RabVe_17_4	6523910	6526453	Vitis17g00655	HPP
RabVe_17_1, RabVe_17_3, RabVe_17_4	6529877	6532288	Vitis17g00656	Helix-turn-helix motif
RabVe_17_1, RabVe_17_3, RabVe_17_4	6540785	6543752	Vitis17g00657	Proton-dependent oligopeptide transporter family
RabVe_17_1, RabVe_17_3, RabVe_17_4	6543870	6544971	Vitis17g00658	Protein of unknown function DUF1118
RabVe_17_1, RabVe_17_3, RabVe_17_4	6547298	6549740	Vitis17g00659	Glycoside hydrolase	family 28
RabVe_17_1, RabVe_17_3, RabVe_17_4	6550408	6562294	Vitis17g00660	Glycoside hydrolase	family 28
RabVe_17_1, RabVe_17_3, RabVe_17_4	6563488	6565928	Vitis17g00661	Porin	eukaryotic type
RabVe_17_1, RabVe_17_3, RabVe_17_4	6568729	6572324	Vitis17g00662	C2 domain
RabVe_17_1, RabVe_17_3, RabVe_17_4	6575989	6577012	Vitis17g00663	Alpha crystallin/Hsp20 domain
RabVe_17_1, RabVe_17_3, RabVe_17_4	6597026	6597340	Vitis17g00664
RabVe_17_1, RabVe_17_3, RabVe_17_4	6611751	6613346	Vitis17g00665	Pectate lyase
RabVe_17_1, RabVe_17_3, RabVe_17_4	6614050	6623729	Vitis17g00666	Isochorismate synthase
RabVe_17_1, RabVe_17_3, RabVe_17_4	6625806	6630013	Vitis17g00667	YLP motif-containing protein 1
RabVe_17_1, RabVe_17_3, RabVe_17_4	6630136	6648974	Vitis17g00668	YLP motif-containing protein 1
RabVe_17_1, RabVe_17_3, RabVe_17_4	6632899	6635025	Vitis17g00669	Reverse transcriptase domain
RabVe_17_1, RabVe_17_3, RabVe_17_4	6641908	6642565	Vitis17g00670	Reverse transcriptase zinc-binding domain
RabVe_17_1, RabVe_17_3, RabVe_17_4	6651312	6653105	Vitis17g00671	Reverse transcriptase	RNA-dependent DNA polymerase
RabVe_17_1, RabVe_17_3, RabVe_17_4	6657380	6657862	Vitis17g00672
RabVe_17_1, RabVe_17_3, RabVe_17_4	6660087	6674591	Vitis17g00673	Metallo-beta-lactamase
RabVe_17_1, RabVe_17_3, RabVe_17_4	6669037	6670579	Vitis17g00674	Retrotransposon Copia-like	N-terminal
RabVe_17_1, RabVe_17_3, RabVe_17_4	6677427	6679047	Vitis17g00675
RabVe_17_1, RabVe_17_3, RabVe_17_4	6679614	6684980	Vitis17g00676	RmlC-like cupin domain superfamily
RabVe_17_1, RabVe_17_3, RabVe_17_4	6685403	6701087	Vitis17g00677	Aldehyde dehydrogenase domain
RabVe_17_1, RabVe_17_3, RabVe_17_4	6696237	6700809	Vitis17g00678	Reverse transcriptase zinc-binding domain
RabVe_17_1, RabVe_17_3, RabVe_17_4	6711387	6715478	Vitis17g00679	WRKY domain
RabVe_17_1, RabVe_17_3, RabVe_17_4	6724855	6727893	Vitis17g00680	Retrotransposon gag domain
RabVe_17_1, RabVe_17_3, RabVe_17_4	6727972	6730317	Vitis17g00681	Reverse transcriptase domain
RabVe_17_1, RabVe_17_3, RabVe_17_4	6730453	6751960	Vitis17g00682	Ubiquitin-conjugating enzyme E2
RabVe_17_1, RabVe_17_3, RabVe_17_4	6752988	6756453	Vitis17g00683
RabVe_17_1, RabVe_17_3, RabVe_17_4	6763676	6774543	Vitis17g00684	IQ motif	EF-hand binding site
RabVe_17_1, RabVe_17_3, RabVe_17_4	6774799	6782770	Vitis17g00685	ABC transporter-like	ATP-binding domain
RabVe_17_1, RabVe_17_3, RabVe_17_4	6784070	6786898	Vitis17g00686	Pentatricopeptide repeat
RabVe_17_1, RabVe_17_3, RabVe_17_4	6791498	6803695	Vitis17g00687	ABC transporter-like	ATP-binding domain
RabVe_17_1, RabVe_17_3, RabVe_17_4	6805661	6808367	Vitis17g00688	Aldose 1-/Glucose-6-phosphate 1-epimerase
RabVe_17_1, RabVe_17_3, RabVe_17_4	6811085	6813618	Vitis17g00689	Pentatricopeptide repeat
RabVe_17_1, RabVe_17_3, RabVe_17_4	6814663	6818724	Vitis17g00690	Phosphodiesterase MJ0936/Vps29
RabVe_17_1, RabVe_17_3, RabVe_17_4	6822657	6827838	Vitis17g00691	Protein kinase domain
RabVe_17_1, RabVe_17_3, RabVe_17_4	6827157	6828698	Vitis17g00692	Retrotransposon gag domain
RabVe_17_1, RabVe_17_3, RabVe_17_4	6850740	6851597	Vitis17g00693	Myc-type	basic helix-loop-helix (bHLH) domain
RabVe_17_1, RabVe_17_3, RabVe_17_4	6860089	6865217	Vitis17g00694	Kelch repeat type 1
RabVe_17_1, RabVe_17_3, RabVe_17_4	6866841	6874444	Vitis17g00695	RINT-1/Tip20
RabVe_17_1, RabVe_17_3, RabVe_17_4	6887578	6888379	Vitis17g00696	RUN domain
RabVe_17_1, RabVe_17_3, RabVe_17_4	6893191	6894100	Vitis17g00697	Pectinesterase inhibitor domain
RabVe_17_1, RabVe_17_3, RabVe_17_4	6894837	6899219	Vitis17g00698	Small ribosomal subunit protein uS4	N-terminal
RabVe_17_1, RabVe_17_3, RabVe_17_4	6900935	6911421	Vitis17g00699	FYVE zinc finger
RabVe_17_1, RabVe_17_3, RabVe_17_4	6909314	6911421	Vitis17g00700	Regulator of chromosome condensation	RCC1
RabVe_17_1, RabVe_17_3, RabVe_17_4	6932787	6935243	Vitis17g00701	Domain of unknown function DUF4283
RabVe_17_1, RabVe_17_3, RabVe_17_4	6935287	6936837	Vitis17g00702	Endonuclease/exonuclease/phosphatase
RabVe_17_1, RabVe_17_3, RabVe_17_4	6936790	6938810	Vitis17g00703	Reverse transcriptase domain
RabVe_17_1, RabVe_17_3, RabVe_17_4	6948096	6950668	Vitis17g00704	TB2/DP1/HVA22
RabVe_17_1, RabVe_17_3, RabVe_17_4	6951341	6956250	Vitis17g00705	Myc-type	basic helix-loop-helix (bHLH) domain
RabVe_17_1, RabVe_17_3, RabVe_17_4	6965776	6976261	Vitis17g00706
RabVe_17_1, RabVe_17_3, RabVe_17_4	6982899	6984232	Vitis17g00707	Transcription factor	TCP
RabVe_17_1, RabVe_17_3, RabVe_17_4	6995304	7001535	Vitis17g00708	Nucleosome assembly protein (NAP)
RabVe_17_1, RabVe_17_3, RabVe_17_4	7007457	7009315	Vitis17g00709	Protein PHYTOCHROME KINASE SUBSTRATE
RabVe_17_1, RabVe_17_3, RabVe_17_4	7011098	7021240	Vitis17g00710	Putative S-adenosyl-L-methionine-dependent methyltransferase
RabVe_17_1, RabVe_17_3, RabVe_17_4	7021811	7022083	Vitis17g00711	Reverse transcriptase	RNA-dependent DNA polymerase
RabVe_17_1, RabVe_17_3, RabVe_17_4	7025767	7028508	Vitis17g00712	Pentatricopeptide repeat
RabVe_17_1, RabVe_17_3, RabVe_17_4	7028668	7032605	Vitis17g00713	TRIP4/RQT4	C2HC5-type zinc finger
RabVe_17_1, RabVe_17_3, RabVe_17_4	7036809	7050304	Vitis17g00714	Reverse transcriptase domain
RabVe_17_1, RabVe_17_3, RabVe_17_4	7056061	7061354	Vitis17g00715	Pentatricopeptide repeat
RabVe_17_1, RabVe_17_3, RabVe_17_4	7060343	7066786	Vitis17g00716	Pentatricopeptide repeat
RabVe_17_1, RabVe_17_3, RabVe_17_4	7073107	7074108	Vitis17g00717	Glutathione S-transferase	N-terminal
RabVe_17_1, RabVe_17_3, RabVe_17_4	7077215	7077547	Vitis17g00718	Glutathione S-transferase	N-terminal
RabVe_17_1, RabVe_17_3, RabVe_17_4	7081551	7082970	Vitis17g00719	Glutathione S-transferase	N-terminal
RabVe_17_1, RabVe_17_3, RabVe_17_4	7085065	7085271	Vitis17g00720	Glutathione S-transferase	N-terminal
RabVe_17_1, RabVe_17_3, RabVe_17_4	7085891	7086253	Vitis17g00721	Glutathione S-transferase	C-terminal-like
RabVe_17_1, RabVe_17_3, RabVe_17_4	7088124	7088977	Vitis17g00722	Glutathione S-transferase	N-terminal
RabVe_17_1, RabVe_17_3, RabVe_17_4	7093841	7094491	Vitis17g00723	Glutathione S-transferase	N-terminal
RabVe_17_1, RabVe_17_3, RabVe_17_4	7097079	7097930	Vitis17g00724	Glutathione S-transferase	N-terminal
RabVe_17_1, RabVe_17_3, RabVe_17_4	7103743	7122556	Vitis17g00725	Pentatricopeptide repeat
RabVe_17_1, RabVe_17_3, RabVe_17_4	7126619	7128308	Vitis17g00726	Zinc finger	CCHC-type
RabVe_17_1, RabVe_17_3, RabVe_17_4	7133057	7135833	Vitis17g00727	Pentatricopeptide repeat
RabVe_17_1, RabVe_17_3, RabVe_17_4	7138349	7143123	Vitis17g00728	Alpha/Beta hydrolase fold
RabVe_17_1, RabVe_17_3, RabVe_17_4	7150012	7151969	Vitis17g00729	SANT/Myb domain
RabVe_17_1, RabVe_17_3, RabVe_17_4	7160631	7160897	Vitis17g00730	ZF-HD homeobox protein	Cys/His-rich dimerisation domain
RabVe_17_1, RabVe_17_3, RabVe_17_4	7165381	7166621	Vitis17g00731	Gibberellin regulated protein
RabVe_17_1, RabVe_17_3, RabVe_17_4	7168212	7175223	Vitis17g00732
RabVe_17_1, RabVe_17_3, RabVe_17_4	7174656	7178570	Vitis17g00733	Exostosin-like
RabVe_17_1, RabVe_17_3, RabVe_17_4	7181014	7189497	Vitis17g00734	Zinc finger	RING-CH-type
RabVe_17_1, RabVe_17_3, RabVe_17_4	7191505	7193807	Vitis17g00735	Protein DCL-like
RabVe_17_1, RabVe_17_3, RabVe_17_4	7193808	7196126	Vitis17g00736	RWP-RK domain
RabVe_17_1, RabVe_17_3, RabVe_17_4	7196580	7199580	Vitis17g00737	Pentatricopeptide repeat
RabVe_17_1, RabVe_17_3, RabVe_17_4	7199581	7202406	Vitis17g00738	Lactate/malate dehydrogenase	N-terminal
RabVe_17_1, RabVe_17_3, RabVe_17_4	7213873	7214178	Vitis17g00739
RabVe_17_1, RabVe_17_3, RabVe_17_4	7216788	7218815	Vitis17g00740	FAD-binding domain
RabVe_17_1, RabVe_17_3, RabVe_17_4	7221602	7223701	Vitis17g00741	GDSL lipase/esterase
RabVe_17_1, RabVe_17_3, RabVe_17_4	7234178	7235095	Vitis17g00742	Reverse transcriptase	RNA-dependent DNA polymerase
RabVe_17_1, RabVe_17_3, RabVe_17_4	7241907	7244853	Vitis17g00743	Zinc finger	Dof-type
RabVe_17_1, RabVe_17_3, RabVe_17_4	7250182	7255765	Vitis17g00744	HNH endonuclease
RabVe_17_1, RabVe_17_3, RabVe_17_4	7260076	7261050	Vitis17g00745	EF-hand domain
RabVe_17_1, RabVe_17_3, RabVe_17_4	7267153	7274052	Vitis17g00746	Biotinyl protein ligase (BPL) and lipoyl protein ligase (LPL)	catalytic domain
RabVe_17_1, RabVe_17_3, RabVe_17_4	7275860	7283535	Vitis17g00747	Transcription factor	MADS-box	VvAGL65
RabVe_17_1, RabVe_17_3, RabVe_17_4	7280438	7286953	Vitis17g00748	RlpA-like protein	double-psi beta-barrel domain
RabVe_17_1, RabVe_17_3, RabVe_17_4	7310957	7312831	Vitis17g00749	Thioredoxin domain
RabVe_17_1, RabVe_17_3, RabVe_17_4	7316979	7318408	Vitis17g00750	Photosynthetic NDH subunit of subcomplex B 4	chloroplastic
RabVe_17_1, RabVe_17_3, RabVe_17_4	7324656	7329107	Vitis17g00751
RabVe_17_1, RabVe_17_3, RabVe_17_4	7332434	7337387	Vitis17g00752	Reverse transcriptase domain
RabVe_17_1, RabVe_17_3, RabVe_17_4	7340567	7341998	Vitis17g00753	Photosynthetic NDH subunit of subcomplex B 4	chloroplastic
RabVe_17_1, RabVe_17_3, RabVe_17_4	7352163	7357520	Vitis17g00754	2-hydroxy-palmitic acid dioxygenase Mpo1-like
RabVe_17_1, RabVe_17_3, RabVe_17_4	7356051	7357439	Vitis17g00755	Pentatricopeptide repeat
RabVe_17_1, RabVe_17_3, RabVe_17_4	7362208	7364108	Vitis17g00756	NAC domain
RabVe_17_1, RabVe_17_3, RabVe_17_4	7378590	7380104	Vitis17g00757	SANT/Myb domain
RabVe_17_1, RabVe_17_3, RabVe_17_4	7381454	7407030	Vitis17g00758	DnaJ domain
RabVe_17_1, RabVe_17_3, RabVe_17_4	7407233	7411868	Vitis17g00759	Peptidyl-prolyl cis-trans isomerase	PpiC-type
RabVe_17_1, RabVe_17_3, RabVe_17_4	7412296	7416458	Vitis17g00760	Xyloglucan fucosyltransferase
RabVe_17_1, RabVe_17_3, RabVe_17_4	7422604	7429888	Vitis17g00761	Ribulose-phosphate 3-epimerase-like
RabVe_17_1, RabVe_17_3, RabVe_17_4	7430684	7435221	Vitis17g00762	Zinc finger	RING-type
RabVe_17_1, RabVe_17_3, RabVe_17_4	7435388	7437334	Vitis17g00763	Pentatricopeptide repeat
RabVe_17_1, RabVe_17_3, RabVe_17_4	7437335	7440176	Vitis17g00764	Pentatricopeptide repeat
RabVe_17_1, RabVe_17_3, RabVe_17_4	7442685	7444823	Vitis17g00765	Pentatricopeptide repeat
RabVe_17_1, RabVe_17_3, RabVe_17_4	7445623	7451818	Vitis17g00766	Ribonuclease H-like superfamily
RabVe_17_1, RabVe_17_3, RabVe_17_4	7451819	7477278	Vitis17g00767	Signal transduction response regulator	receiver domain
RabVe_17_1, RabVe_17_3, RabVe_17_4	7477232	7488164	Vitis17g00768
RabVe_17_1, RabVe_17_3, RabVe_17_4	7490252	7498618	Vitis17g00769	Signal transduction response regulator	receiver domain
RabVe_17_1, RabVe_17_3, RabVe_17_4	7498763	7512621	Vitis17g00770	Vesicle transport v-SNARE	N-terminal
RabVe_17_1, RabVe_17_3, RabVe_17_4	7504392	7507363	Vitis17g00771	Reverse transcriptase domain
RabVe_17_1, RabVe_17_3, RabVe_17_4	7504392	7507363	Vitis17g00772	Retrotransposon gag domain
RabVe_17_1, RabVe_17_3, RabVe_17_4	7513461	7515535	Vitis17g00773	Glycosyltransferase 34
RabVe_17_1, RabVe_17_3, RabVe_17_4	7518528	7520255	Vitis17g00774
RabVe_17_1, RabVe_17_3, RabVe_17_4	7528344	7540498	Vitis17g00775	Zinc finger	RING-type
RabVe_17_1, RabVe_17_3, RabVe_17_4	7542184	7544811	Vitis17g00776	Protein kinase domain
RabVe_17_1, RabVe_17_3, RabVe_17_4	7550253	7551987	Vitis17g00777
RabVe_17_1, RabVe_17_3, RabVe_17_4	7553004	7572859	Vitis17g00778	Tensin phosphatase	C2 domain
RabVe_17_1, RabVe_17_3, RabVe_17_4	7556817	7558084	Vitis17g00779	Reverse transcriptase zinc-binding domain
RabVe_17_1, RabVe_17_3, RabVe_17_4	7584367	7597304	Vitis17g00780	Reverse transcriptase domain
RabVe_17_1, RabVe_17_3, RabVe_17_4	7599910	7613403	Vitis17g00781	Protein kinase domain
RabVe_17_1, RabVe_17_3, RabVe_17_4	7615807	7621291	Vitis17g00782	Translation elongation factor IF5A-like
RabVe_17_1, RabVe_17_3, RabVe_17_4	7619779	7624224	Vitis17g00783	Protein of unknown function DUF538
RabVe_17_1, RabVe_17_3, RabVe_17_4	7627888	7630730	Vitis17g00784	WEB family
RabVe_17_1, RabVe_17_3, RabVe_17_4	7629147	7630730	Vitis17g00785	WEB family
RabVe_17_1, RabVe_17_3, RabVe_17_4	7634166	7634453	Vitis17g00786
RabVe_17_1, RabVe_17_3, RabVe_17_4	7638582	7650625	Vitis17g00787
RabVe_17_1, RabVe_17_3, RabVe_17_4	7651546	7652514	Vitis17g00788
RabVe_17_1, RabVe_17_3, RabVe_17_4	7651546	7659195	Vitis17g00789
RabVe_17_1, RabVe_17_3, RabVe_17_4	7698257	7699228	Vitis17g00790
RabVe_17_1, RabVe_17_3, RabVe_17_4	7698795	7702331	Vitis17g00791
RabVe_17_1, RabVe_17_3, RabVe_17_4	7709830	7713511	Vitis17g00792	Protein kinase domain
RabVe_17_1, RabVe_17_3, RabVe_17_4	7714436	7718600	Vitis17g00793	Matrin/U1-C-like	C2H2-type zinc finger
RabVe_17_1, RabVe_17_3, RabVe_17_4	7719972	7723937	Vitis17g00794	Matrin/U1-C-like	C2H2-type zinc finger		RabVe_17_1, RabVe_17_2, and RabVe_17_3_peak markers
RabVe_17_1, RabVe_17_2, RabVe_17_3, RabVe_17_4	7724081	7726296	Vitis17g00795	dCTP pyrophosphatase 1
RabVe_17_1, RabVe_17_2, RabVe_17_3, RabVe_17_4	7732678	7744849	Vitis17g00796	Protein kinase domain
RabVe_17_1, RabVe_17_2, RabVe_17_3, RabVe_17_4	7745724	7753800	Vitis17g00797	Pentatricopeptide repeat
RabVe_17_1, RabVe_17_2, RabVe_17_3	7765505	7779520	Vitis17g00798	Integrase	catalytic core
RabVe_17_1, RabVe_17_2, RabVe_17_3	7775680	7776372	Vitis17g00799
RabVe_17_1, RabVe_17_2, RabVe_17_3	7786025	7786950	Vitis17g00800
RabVe_17_1, RabVe_17_2, RabVe_17_3	7786852	7796385	Vitis17g00801	Flavin monooxygenase FMO
RabVe_17_1, RabVe_17_2, RabVe_17_3	7787275	7791219	Vitis17g00802	Reverse transcriptase	RNA-dependent DNA polymerase
RabVe_17_1, RabVe_17_2, RabVe_17_3	7791271	7791594	Vitis17g00803
RabVe_17_1, RabVe_17_2, RabVe_17_3	7807530	7810415	Vitis17g00804	Flavin monooxygenase FMO
RabVe_17_1, RabVe_17_2, RabVe_17_3	7813267	7815701	Vitis17g00805	Flavin monooxygenase FMO
RabVe_17_1, RabVe_17_2, RabVe_17_3	7823064	7828124	Vitis17g00806	Zinc finger	RING-type
RabVe_17_1, RabVe_17_2, RabVe_17_3	7829984	7834135	Vitis17g00807	Calmodulin-binding domain	plant
RabVe_17_1, RabVe_17_2, RabVe_17_3	7861579	7866979	Vitis17g00808	SANT/Myb domain
RabVe_17_1, RabVe_17_2, RabVe_17_3	7873552	7876044	Vitis17g00809	Zinc finger C2H2-type
RabVe_17_1, RabVe_17_2, RabVe_17_3	7900456	7906236	Vitis17g00810	Matrin/U1-C-like	C2H2-type zinc finger
RabVe_17_1, RabVe_17_2, RabVe_17_3	7907256	7923317	Vitis17g00811	Target SNARE coiled-coil homology domain
RabVe_17_1, RabVe_17_2, RabVe_17_3	7924102	7925296	Vitis17g00812
RabVe_17_1, RabVe_17_2, RabVe_17_3	7926636	7929768	Vitis17g00813	Complex 1 LYR protein domain
RabVe_17_1, RabVe_17_2, RabVe_17_3	7930625	7937585	Vitis17g00814	Glycoside hydrolase	family 79
RabVe_17_1, RabVe_17_2, RabVe_17_3	7940864	7954405	Vitis17g00815	S phase cyclin A-associated protein in the endoplasmic reticulum	N-terminal
RabVe_17_1, RabVe_17_2, RabVe_17_3	7954079	7954517	Vitis17g00816
RabVe_17_1, RabVe_17_2, RabVe_17_3	7954587	7998412	Vitis17g00817	SNF2	N-terminal
RabVe_17_1, RabVe_17_2, RabVe_17_3	7999876	8001705	Vitis17g00818	Remorin	C-terminal
RabVe_17_1, RabVe_17_2, RabVe_17_3	8008227	8011780	Vitis17g00819	Myc-type	basic helix-loop-helix (bHLH) domain
RabVe_17_1, RabVe_17_2, RabVe_17_3	8014491	8031029	Vitis17g00820	Leucine-rich repeat
RabVe_17_1, RabVe_17_2, RabVe_17_3	8035183	8057307	Vitis17g00821	Helicase	C-terminal domain-like
RabVe_17_1, RabVe_17_2, RabVe_17_3	8043468	8044667	Vitis17g00822	Reverse transcriptase zinc-binding domain
RabVe_17_1, RabVe_17_2, RabVe_17_3	8058226	8062117	Vitis17g00823	UDP-glucose/GDP-mannose dehydrogenase	N-terminal
RabVe_17_1, RabVe_17_2, RabVe_17_3	8066902	8075558	Vitis17g00824	Diacylglycerol kinase	accessory domain
RabVe_17_1, RabVe_17_2, RabVe_17_3	8081046	8084236	Vitis17g00825	Small ribosomal subunit protein eS19
RabVe_17_1, RabVe_17_2, RabVe_17_3	8089617	8094364	Vitis17g00826	NAC domain
RabVe_17_1, RabVe_17_2, RabVe_17_3	8100463	8117178	Vitis17g00827	Leo1-like protein
RabVe_17_1, RabVe_17_2, RabVe_17_3	8128534	8128922	Vitis17g00828	UDP-glucuronosyl/UDP-glucosyltransferase
RabVe_17_1, RabVe_17_2, RabVe_17_3	8130435	8131424	Vitis17g00829	UDP-glucuronosyl/UDP-glucosyltransferase
RabVe_17_1, RabVe_17_2, RabVe_17_3	8148218	8151781	Vitis17g00830	Integrase	catalytic core
RabVe_17_1, RabVe_17_2, RabVe_17_3	8168041	8169250	Vitis17g00831	Reverse transcriptase zinc-binding domain
RabVe_17_1, RabVe_17_2, RabVe_17_3	8169389	8171659	Vitis17g00832	Reverse transcriptase domain
RabVe_17_1, RabVe_17_2, RabVe_17_3	8171785	8173002	Vitis17g00833
RabVe_17_1, RabVe_17_2, RabVe_17_3	8173039	8174028	Vitis17g00834	Domain of unknown function DUF4283
RabVe_17_1, RabVe_17_2, RabVe_17_3	8181328	8183348	Vitis17g00835	UDP-glucuronosyl/UDP-glucosyltransferase

## Sheet: chr18
QTL	Start	End	ID v5	InterPro Description
RabVe_18	12603983	12607624	Vitis18g01286	Protein kinase domain
RabVe_18	12614499	12614972	Vitis18g01287	Small ribosomal subunit protein uS9
RabVe_18	12618275	12627482	Vitis18g01288	C2 domain
RabVe_18	12633629	12635041	Vitis18g01289	Proline-rich nuclear receptor coactivator-like	proline rich region
RabVe_18	12635101	12645369	Vitis18g01290	Zinc finger	TFIIS-type
RabVe_18	12646175	12651923	Vitis18g01291	ABC transporter-like	ATP-binding domain
RabVe_18	12654043	12659846	Vitis18g01292	Small GTPase
RabVe_18	12660703	12688767	Vitis18g01293	Vacuolar protein sorting-associated protein 35
RabVe_18	12674577	12677018	Vitis18g01294	Domain of unknown function DUF4283
RabVe_18	12677182	12679464	Vitis18g01295	Reverse transcriptase domain
RabVe_18	12679513	12680668	Vitis18g01296	Reverse transcriptase zinc-binding domain
RabVe_18	12698963	12702477	Vitis18g01297	Protein kinase domain
RabVe_18	12703130	12706041	Vitis18g01298
RabVe_18	12708682	12708954	Vitis18g01299	Ankyrin repeat
RabVe_18	12712277	12717064	Vitis18g01300	Glutathione S-transferase	N-terminal
RabVe_18	12718988	12720245	Vitis18g01301	Zinc finger	RING/FYVE/PHD-type
RabVe_18	12722821	12745460	Vitis18g01302	FYVE zinc finger
RabVe_18	12740340	12743868	Vitis18g01303	Reverse transcriptase domain
RabVe_18	12756597	12806887	Vitis18g01304	GDSL lipase/esterase
RabVe_18	12816266	12817206	Vitis18g01305	Harbinger transposase-derived nuclease domain
RabVe_18	12816266	12820204	Vitis18g01306	Harbinger transposase-derived nuclease domain
RabVe_18	12822884	12825661	Vitis18g01307	Chloroplast-associated Reproductive Support & Metal Ion Transport	urease accessory protein UreH-like	RabVe_18_peak marker
RabVe_18	12829147	12840446	Vitis18g01308	S-phase kinase-associated protein 1-like
RabVe_18	12844055	12848181	Vitis18g01309	Peptidase S8/S53 domain
RabVe_18	12871792	12873647	Vitis18g01310	Basic-leucine zipper domain
RabVe_18	12876704	12883859	Vitis18g01311	La-type HTH domain
RabVe_18	12889849	12891885	Vitis18g01312	Alcohol dehydrogenase	zinc-type	conserved site
RabVe_18	12895000	12896979	Vitis18g01313	Protein of unknown function DUF677
RabVe_18	12899339	12903248	Vitis18g01314	Single hybrid motif
RabVe_18	12903249	12907350	Vitis18g01315	Pentatricopeptide repeat
RabVe_18	12913678	12915672	Vitis18g01316
RabVe_18	12917400	12920464	Vitis18g01317	Pentatricopeptide repeat
RabVe_18	12921199	12924644	Vitis18g01318	Pentatricopeptide repeat
RabVe_18	12927974	12932267	Vitis18g01319	Dehydrogenase	E1 component
RabVe_18	12932860	12948961	Vitis18g01320	Protein kinase domain
RabVe_18	12942706	12943566	Vitis18g01321	Reverse transcriptase	RNA-dependent DNA polymerase
RabVe_18	12943746	12944490	Vitis18g01322	Reverse transcriptase	RNA-dependent DNA polymerase
RabVe_18	12955453	12971830	Vitis18g01323	ACT domain
RabVe_18	12974489	12977855	Vitis18g01324	Leucine-rich repeat
RabVe_18	12977856	12986207	Vitis18g01325	DnaJ domain
RabVe_18	12991195	13008024	Vitis18g01326	Helicase	C-terminal domain-like
RabVe_18	13009202	13022511	Vitis18g01327	PPM-type phosphatase	divalent cation binding
RabVe_18	13017399	13018790	Vitis18g01328	Reverse transcriptase	RNA-dependent DNA polymerase
RabVe_18	13039923	13040616	Vitis18g01329
RabVe_18	13043196	13044791	Vitis18g01330
RabVe_18	13069654	13089140	Vitis18g01331	Small GTPase
RabVe_18	13093979	13094473	Vitis18g01332	DNA/RNA polymerase superfamily
RabVe_18	13095044	13095505	Vitis18g01333	Reverse transcriptase	RNA-dependent DNA polymerase
RabVe_18	13097177	13097527	Vitis18g01334
RabVe_18	13097573	13097920	Vitis18g01335	Retrotransposon Copia-like	N-terminal
RabVe_18	13112293	13114132	Vitis18g01336	Flavin monooxygenase FMO
RabVe_18	13131192	13132039	Vitis18g01337	Flavin monooxygenase-like
RabVe_18	13137701	13145886	Vitis18g01338
RabVe_18	13155574	13156320	Vitis18g01339
RabVe_18	13201696	13215852	Vitis18g01340	S-adenosylmethionine synthetase
RabVe_18	13214742	13215415	Vitis18g01341	S-adenosylmethionine synthetase	N-terminal
RabVe_18	13216391	13238340	Vitis18g01342	Ribonuclease H domain
RabVe_18	13240141	13241797	Vitis18g01343	Flavin monooxygenase FMO
RabVe_18	13244493	13247690	Vitis18g01344	Retrotransposon Copia-like	N-terminal
RabVe_18	13249173	13250500	Vitis18g01345
RabVe_18	13259253	13260257	Vitis18g01346
RabVe_18	13274690	13275943	Vitis18g01347	Integrase	catalytic core
RabVe_18	13283982	13285102	Vitis18g01348	Phytocyanin domain
RabVe_18	13309182	13309677	Vitis18g01349	Phytocyanin domain
RabVe_18	13316499	13317818	Vitis18g01350	SANT/Myb domain
RabVe_18	13326785	13331822	Vitis18g01351	Transcription factor GRAS
RabVe_18	13336988	13348459	Vitis18g01352	Ribonuclease H-like superfamily
RabVe_18	13349424	13362831	Vitis18g01353	Ribosome maturation protein Sdo1/SBDS
RabVe_18	13351808	13352808	Vitis18g01354	Reverse transcriptase zinc-binding domain
RabVe_18	13363278	13364594	Vitis18g01355	Thioredoxin
RabVe_18	13364888	13377336	Vitis18g01356	LIM-domain binding protein/SEUSS
RabVe_18	13395056	13397486	Vitis18g01357	Sugar transporter SWEET repeat
RabVe_18	13407636	13409480	Vitis18g01358	Pentatricopeptide repeat
RabVe_18	13411335	13413062	Vitis18g01359	Pentatricopeptide repeat
RabVe_18	13413566	13416493	Vitis18g01360	PsbP	C-terminal
RabVe_18	13417144	13423178	Vitis18g01361	Exostosin-like
RabVe_18	13439743	13441155	Vitis18g01362	Plant peroxidase
RabVe_18	13444708	13454266	Vitis18g01363	NGN domain
RabVe_18	13457660	13460338	Vitis18g01364	Alcohol dehydrogenase	zinc-type	conserved site
RabVe_18	13469981	13473206	Vitis18g01365	Membrane transport PIN-like
RabVe_18	13500267	13500647	Vitis18g01366
RabVe_18	13500473	13503644	Vitis18g01367	Alcohol dehydrogenase	zinc-type	conserved site
RabVe_18	13535182	13536892	Vitis18g01368	Fatty acid desaturase	type 2
RabVe_18	13537221	13538231	Vitis18g01369	Protein TRACHEARY ELEMENT DIFFERENTIATION-RELATED 6/7
RabVe_18	13539667	13569134	Vitis18g01370
RabVe_18	13539667	13569134	Vitis18g01371
RabVe_18	13539667	13573911	Vitis18g01372	Trichome birefringence-like	N-terminal domain
RabVe_18	13548515	13549531	Vitis18g01373	Reverse transcriptase domain
RabVe_18	13549565	13550080	Vitis18g01374	Integrase zinc-binding domain
RabVe_18	13550181	13550905	Vitis18g01375
RabVe_18	13580225	13584325	Vitis18g01376	Pentatricopeptide repeat
RabVe_18	13586450	13590247	Vitis18g01377	Peptidase S10	serine carboxypeptidase
RabVe_18	13594618	13618588	Vitis18g01378	Zinc finger	CCCH-type
RabVe_18	13619606	13625006	Vitis18g01379	Glycosyl transferase	family 8
RabVe_18	13626912	13628423	Vitis18g01380	Reverse transcriptase	RNA-dependent DNA polymerase
RabVe_18	13630009	13630895	Vitis18g01381	Zinc finger	CCHC-type
RabVe_18	13638222	13649111	Vitis18g01382	Sec1-like protein
RabVe_18	13651712	13652944	Vitis18g01383	Protein of unknown function PDDEXK-like
RabVe_18	13654544	13658096	Vitis18g01384	Serine-threonine/tyrosine-protein kinase	catalytic domain
RabVe_18	13655139	13656251	Vitis18g01385	Protein kinase domain
RabVe_18	13685625	13686800	Vitis18g01386	Viral movement protein
RabVe_18	13705354	13718331	Vitis18g01387	Organic solute transporter subunit alpha/Transmembrane protein 184
RabVe_18	13722011	13723994	Vitis18g01388	NTF2-like domain superfamily
RabVe_18	13723001	13729302	Vitis18g01389	NTF2-like domain superfamily
RabVe_18	13724705	13730051	Vitis18g01390	NTF2-like domain superfamily
Sul_18_1, Sul_18_2, Sul_18_3, Sul_18_4, Sul_18_5, Sul_18_6, Sul_18_7, Sul_18_8, Sul_18_9, Sul_18_10, Sul_18_11, Sul_18_12	30617371	30618502	Vitis18g02478	NAC domain		Sul_18_4, Sul_18_5, Sul_18_6, Sul_18_7, Sul_18_8, Sul_18_9, Sul_18_10, and Sul_18_11_peak markers
Sul_18_1, Sul_18_2, Sul_18_3, Sul_18_4, Sul_18_5, Sul_18_6, Sul_18_7, Sul_18_8, Sul_18_9, Sul_18_10, Sul_18_11, Sul_18_12	30622157	30623767	Vitis18g02479	UDP-glucuronosyl/UDP-glucosyltransferase
Sul_18_1, Sul_18_2, Sul_18_3, Sul_18_4, Sul_18_5, Sul_18_6, Sul_18_7, Sul_18_8, Sul_18_9, Sul_18_10, Sul_18_11, Sul_18_12	30626972	30631263	Vitis18g02480	Peptide chain release factor eRF1/aRF1
Sul_18_1, Sul_18_2, Sul_18_3, Sul_18_4, Sul_18_5, Sul_18_6, Sul_18_8, Sul_18_9, Sul_18_10, Sul_18_11, Sul_18_12	30632205	30633940	Vitis18g02481	UDP-glucuronosyl/UDP-glucosyltransferase
Sul_18_1, Sul_18_2, Sul_18_3, Sul_18_4, Sul_18_5, Sul_18_6, Sul_18_8, Sul_18_9, Sul_18_10, Sul_18_11, Sul_18_12	30646339	30648189	Vitis18g02482	Zinc finger	BED-type
Sul_18_1, Sul_18_2, Sul_18_3, Sul_18_4, Sul_18_5, Sul_18_6, Sul_18_8, Sul_18_9, Sul_18_10, Sul_18_11, Sul_18_12	30674058	30675536	Vitis18g02483	UDP-glucuronosyl/UDP-glucosyltransferase
Sul_18_1, Sul_18_2, Sul_18_3, Sul_18_4, Sul_18_5, Sul_18_6, Sul_18_8, Sul_18_9, Sul_18_10, Sul_18_11, Sul_18_12	30679441	30684099	Vitis18g02484	UDP-glucuronosyl/UDP-glucosyltransferase
Sul_18_1, Sul_18_2, Sul_18_3, Sul_18_4, Sul_18_5, Sul_18_6, Sul_18_8, Sul_18_9, Sul_18_10, Sul_18_11, Sul_18_12	30686586	30688177	Vitis18g02485	UDP-glucuronosyl/UDP-glucosyltransferase
Sul_18_1, Sul_18_2, Sul_18_3, Sul_18_4, Sul_18_5, Sul_18_6, Sul_18_8, Sul_18_9, Sul_18_10, Sul_18_11, Sul_18_12	30694476	30697067	Vitis18g02486	Reverse transcriptase	RNA-dependent DNA polymerase
Sul_18_1, Sul_18_2, Sul_18_3, Sul_18_4, Sul_18_5, Sul_18_6, Sul_18_8, Sul_18_9, Sul_18_10, Sul_18_11, Sul_18_12	30697236	30697835	Vitis18g02487	Reverse transcriptase	RNA-dependent DNA polymerase
Sul_18_1, Sul_18_2, Sul_18_3, Sul_18_4, Sul_18_5, Sul_18_6, Sul_18_8, Sul_18_9, Sul_18_10, Sul_18_11, Sul_18_12	30699649	30701215	Vitis18g02488	UDP-glucuronosyl/UDP-glucosyltransferase
Sul_18_1, Sul_18_2, Sul_18_3, Sul_18_4, Sul_18_5, Sul_18_6, Sul_18_8, Sul_18_9, Sul_18_10, Sul_18_11, Sul_18_12	30707757	30709208	Vitis18g02489	UDP-glucuronosyl/UDP-glucosyltransferase
Sul_18_1, Sul_18_2, Sul_18_3, Sul_18_4, Sul_18_5, Sul_18_6, Sul_18_8, Sul_18_9, Sul_18_10, Sul_18_11, Sul_18_12	30726958	30728513	Vitis18g02490	UDP-glucuronosyl/UDP-glucosyltransferase
Sul_18_1, Sul_18_2, Sul_18_3, Sul_18_4, Sul_18_5, Sul_18_6, Sul_18_8, Sul_18_9, Sul_18_10, Sul_18_11, Sul_18_12	30735716	30736171	Vitis18g02491	Nucleic acid-binding	OB-fold
Sul_18_1, Sul_18_2, Sul_18_3, Sul_18_4, Sul_18_5, Sul_18_6, Sul_18_8, Sul_18_9, Sul_18_10, Sul_18_11, Sul_18_12	30758418	30760911	Vitis18g02492	Reverse transcriptase	RNA-dependent DNA polymerase
Sul_18_1, Sul_18_2, Sul_18_3, Sul_18_4, Sul_18_5, Sul_18_6, Sul_18_8, Sul_18_9, Sul_18_10, Sul_18_11, Sul_18_12	30765978	30767804	Vitis18g02493	UDP-glucuronosyl/UDP-glucosyltransferase
Sul_18_1, Sul_18_2, Sul_18_3, Sul_18_4, Sul_18_5, Sul_18_6, Sul_18_8, Sul_18_9, Sul_18_10, Sul_18_11, Sul_18_12	30775322	30780842	Vitis18g02494	UDP-glycosyltransferase	plant-type
Sul_18_1, Sul_18_2, Sul_18_3, Sul_18_4, Sul_18_5, Sul_18_6, Sul_18_8, Sul_18_9, Sul_18_10, Sul_18_11, Sul_18_12	30779391	30780322	Vitis18g02495	UDP-glucuronosyl/UDP-glucosyltransferase
Sul_18_1, Sul_18_2, Sul_18_3, Sul_18_4, Sul_18_5, Sul_18_6, Sul_18_8, Sul_18_9, Sul_18_10, Sul_18_11, Sul_18_12	30791635	30793086	Vitis18g02496	UDP-glucuronosyl/UDP-glucosyltransferase
Sul_18_1, Sul_18_2, Sul_18_3, Sul_18_4, Sul_18_5, Sul_18_6, Sul_18_8, Sul_18_9, Sul_18_10, Sul_18_11, Sul_18_12	30809684	30811274	Vitis18g02497	UDP-glucuronosyl/UDP-glucosyltransferase
Sul_18_1, Sul_18_2, Sul_18_3, Sul_18_4, Sul_18_5, Sul_18_6, Sul_18_8, Sul_18_9, Sul_18_10, Sul_18_11, Sul_18_12	30827808	30829564	Vitis18g02498
Sul_18_1, Sul_18_2, Sul_18_3, Sul_18_4, Sul_18_5, Sul_18_6, Sul_18_8, Sul_18_9, Sul_18_10, Sul_18_11, Sul_18_12	30828012	30877017	Vitis18g02499	UDP-glucuronosyl/UDP-glucosyltransferase
Sul_18_1, Sul_18_2, Sul_18_3, Sul_18_4, Sul_18_5, Sul_18_6, Sul_18_8, Sul_18_9, Sul_18_10, Sul_18_11, Sul_18_12	30829133	30836295	Vitis18g02500	Nucleic acid-binding	OB-fold
Sul_18_1, Sul_18_2, Sul_18_3, Sul_18_4, Sul_18_5, Sul_18_6, Sul_18_8, Sul_18_9, Sul_18_10, Sul_18_11, Sul_18_12	30836241	30876579	Vitis18g02501	Domain of unknown function DUF4218
Sul_18_1, Sul_18_2, Sul_18_3, Sul_18_4, Sul_18_5, Sul_18_6, Sul_18_8, Sul_18_9, Sul_18_10, Sul_18_11, Sul_18_12	30836241	30876579	Vitis18g02502	Integrase	catalytic core
Sul_18_1, Sul_18_2, Sul_18_3, Sul_18_4, Sul_18_5, Sul_18_6, Sul_18_8, Sul_18_9, Sul_18_10, Sul_18_11, Sul_18_12	30836241	30876579	Vitis18g02503	Reverse transcriptase	RNA-dependent DNA polymerase
Sul_18_1, Sul_18_2, Sul_18_3, Sul_18_4, Sul_18_5, Sul_18_6, Sul_18_8, Sul_18_9, Sul_18_10, Sul_18_11, Sul_18_12	30836241	30899142	Vitis18g02504	UDP-glucuronosyl/UDP-glucosyltransferase
Sul_18_1, Sul_18_2, Sul_18_3, Sul_18_4, Sul_18_5, Sul_18_6, Sul_18_8, Sul_18_9, Sul_18_10, Sul_18_11, Sul_18_12	30877615	30879276	Vitis18g02505	Reverse transcriptase	RNA-dependent DNA polymerase
Sul_18_1, Sul_18_2, Sul_18_3, Sul_18_4, Sul_18_5, Sul_18_6, Sul_18_8, Sul_18_9, Sul_18_10, Sul_18_11, Sul_18_12	30877615	30879606	Vitis18g02506	Reverse transcriptase	RNA-dependent DNA polymerase
Sul_18_1, Sul_18_2, Sul_18_3, Sul_18_4, Sul_18_5, Sul_18_6, Sul_18_8, Sul_18_9, Sul_18_10, Sul_18_11, Sul_18_12	30881932	30899392	Vitis18g02507	Retrovirus-related Pol polyprotein from transposon TNT 1-94-like	beta-barrel domain
Sul_18_1, Sul_18_2, Sul_18_3, Sul_18_4, Sul_18_5, Sul_18_6, Sul_18_8, Sul_18_9, Sul_18_10, Sul_18_11, Sul_18_12	30917731	30918165	Vitis18g02508	UDP-glucuronosyl/UDP-glucosyltransferase
Sul_18_1, Sul_18_2, Sul_18_3, Sul_18_4, Sul_18_5, Sul_18_6, Sul_18_8, Sul_18_9, Sul_18_10, Sul_18_11, Sul_18_12	30918080	30919322	Vitis18g02509	UDP-glycosyltransferase	plant-type
Sul_18_1, Sul_18_2, Sul_18_3, Sul_18_4, Sul_18_5, Sul_18_6, Sul_18_8, Sul_18_9, Sul_18_10, Sul_18_11, Sul_18_12	30934730	30936618	Vitis18g02510	UDP-glycosyltransferase	plant-type
Sul_18_1, Sul_18_2, Sul_18_3, Sul_18_4, Sul_18_5, Sul_18_6, Sul_18_8, Sul_18_9, Sul_18_10, Sul_18_11, Sul_18_12	30973466	30974971	Vitis18g02511	UDP-glucuronosyl/UDP-glucosyltransferase
Sul_18_1, Sul_18_2, Sul_18_3, Sul_18_4, Sul_18_5, Sul_18_6, Sul_18_8, Sul_18_9, Sul_18_10, Sul_18_11, Sul_18_12	31002108	31016775	Vitis18g02512	F-box domain
Sul_18_1, Sul_18_2, Sul_18_3, Sul_18_4, Sul_18_5, Sul_18_6, Sul_18_8, Sul_18_9, Sul_18_10, Sul_18_11, Sul_18_12	31024851	31026012	Vitis18g02513	F-box domain
Sul_18_1, Sul_18_2, Sul_18_3, Sul_18_4, Sul_18_5, Sul_18_6, Sul_18_8, Sul_18_9, Sul_18_10, Sul_18_11, Sul_18_12	31038062	31041991	Vitis18g02514	Pentatricopeptide repeat
Sul_18_1, Sul_18_2, Sul_18_3, Sul_18_4, Sul_18_5, Sul_18_9, Sul_18_10, Sul_18_12	31049292	31049723	Vitis18g02515	Aminotransferase-like	plant mobile domain
Sul_18_1, Sul_18_2, Sul_18_3, Sul_18_4, Sul_18_5, Sul_18_9, Sul_18_10, Sul_18_12	31102328	31102918	Vitis18g02516
Sul_18_1, Sul_18_2, Sul_18_3, Sul_18_4, Sul_18_5, Sul_18_9, Sul_18_10, Sul_18_12	31135934	31137898	Vitis18g02517	Protein kinase domain
Sul_18_1, Sul_18_2, Sul_18_3, Sul_18_4, Sul_18_5, Sul_18_9, Sul_18_10, Sul_18_12	31147361	31147804	Vitis18g02518
Sul_18_1, Sul_18_2, Sul_18_3, Sul_18_4, Sul_18_5, Sul_18_9, Sul_18_10, Sul_18_12	31164844	31174460	Vitis18g02519	Protein kinase domain
Sul_18_1, Sul_18_2, Sul_18_3, Sul_18_4, Sul_18_5, Sul_18_9, Sul_18_10, Sul_18_12	31182659	31186270	Vitis18g02520	Integrase	catalytic core
Sul_18_1, Sul_18_2, Sul_18_3, Sul_18_4, Sul_18_5, Sul_18_9, Sul_18_10, Sul_18_12	31196738	31198549	Vitis18g02521	Protein kinase domain
Sul_18_1, Sul_18_2, Sul_18_3, Sul_18_4, Sul_18_5, Sul_18_9, Sul_18_10, Sul_18_12	31203896	31205618	Vitis18g02522
Sul_18_1, Sul_18_2, Sul_18_3, Sul_18_4, Sul_18_5, Sul_18_9, Sul_18_10, Sul_18_12	31212970	31219417	Vitis18g02523	Chaperone DnaK		Sul_18_1, Sul_18_2, and Sul_18_3_peak markers
Sul_18_1, Sul_18_2, Sul_18_3, Sul_18_4, Sul_18_5, Sul_18_9, Sul_18_10, Sul_18_12	31241098	31249122	Vitis18g02524	Amino acid transporter	transmembrane domain
Sul_18_1, Sul_18_2, Sul_18_3, Sul_18_4, Sul_18_5, Sul_18_9, Sul_18_10, Sul_18_12	31250566	31254513	Vitis18g02525	Amino acid transporter	transmembrane domain
Sul_18_1, Sul_18_2, Sul_18_3, Sul_18_4, Sul_18_5, Sul_18_9, Sul_18_10, Sul_18_12	31262326	31262931	Vitis18g02526	Type 1 protein phosphatase inhibitor
Sul_18_1, Sul_18_2, Sul_18_3, Sul_18_4, Sul_18_5, Sul_18_9, Sul_18_10, Sul_18_12	31265472	31274092	Vitis18g02527	Amino acid transporter	transmembrane domain
Sul_18_1, Sul_18_2, Sul_18_3, Sul_18_4, Sul_18_5, Sul_18_9, Sul_18_10, Sul_18_12	31281289	31281960	Vitis18g02528
Sul_18_1, Sul_18_2, Sul_18_3, Sul_18_4, Sul_18_5, Sul_18_9, Sul_18_10, Sul_18_12	31283350	31283910	Vitis18g02529
Sul_18_1, Sul_18_2, Sul_18_3, Sul_18_4, Sul_18_5, Sul_18_9, Sul_18_10, Sul_18_12	31288216	31300771	Vitis18g02530	Adenylate kinase/UMP-CMP kinase
Sul_18_1, Sul_18_2, Sul_18_3, Sul_18_4, Sul_18_5, Sul_18_9, Sul_18_10, Sul_18_12	31295102	31296311	Vitis18g02531	Domain of unknown function DUF659
Sul_18_1, Sul_18_2, Sul_18_3, Sul_18_4, Sul_18_5, Sul_18_9, Sul_18_10, Sul_18_12	31302225	31304788	Vitis18g02532	Protein kinase domain
Sul_18_1, Sul_18_2, Sul_18_3, Sul_18_4, Sul_18_5, Sul_18_9, Sul_18_10, Sul_18_12	31316021	31316578	Vitis18g02533
Sul_18_1, Sul_18_2, Sul_18_3, Sul_18_4, Sul_18_5, Sul_18_9, Sul_18_10, Sul_18_12	31338936	31349151	Vitis18g02534
Sul_18_1, Sul_18_2, Sul_18_3, Sul_18_4, Sul_18_5, Sul_18_9, Sul_18_10, Sul_18_12	31347967	31387434	Vitis18g02535	Toll/interleukin-1 receptor homology (TIR) domain
Sul_18_1, Sul_18_2, Sul_18_3, Sul_18_4, Sul_18_5, Sul_18_9, Sul_18_10, Sul_18_12	31378976	31379554	Vitis18g02536	Reverse transcriptase	RNA-dependent DNA polymerase
Sul_18_1, Sul_18_2, Sul_18_3, Sul_18_4, Sul_18_5, Sul_18_9, Sul_18_10, Sul_18_12	31382729	31387828	Vitis18g02537	C-JID domain
Sul_18_1, Sul_18_2, Sul_18_3, Sul_18_4, Sul_18_5, Sul_18_9, Sul_18_10, Sul_18_12	31391701	31442765	Vitis18g02538	Protein kinase domain
Sul_18_1, Sul_18_2, Sul_18_3, Sul_18_4, Sul_18_5, Sul_18_9, Sul_18_10, Sul_18_12	31446716	31447480	Vitis18g02539	DNA/RNA polymerase superfamily
Sul_18_1, Sul_18_2, Sul_18_3, Sul_18_4, Sul_18_5, Sul_18_9, Sul_18_10, Sul_18_12	31480120	31490368	Vitis18g02540	Leucine-rich repeat
Sul_18_1, Sul_18_2, Sul_18_3, Sul_18_4, Sul_18_5, Sul_18_9, Sul_18_10, Sul_18_12	31487345	31487704	Vitis18g02541	Toll/interleukin-1 receptor homology (TIR) domain
Sul_18_1, Sul_18_2, Sul_18_3, Sul_18_4, Sul_18_5, Sul_18_9, Sul_18_10, Sul_18_12	31512000	31513253	Vitis18g02542	Toll/interleukin-1 receptor homology (TIR) domain
Sul_18_1, Sul_18_2, Sul_18_3, Sul_18_4, Sul_18_5, Sul_18_9, Sul_18_10, Sul_18_12	31525055	31531874	Vitis18g02543	Toll/interleukin-1 receptor homology (TIR) domain
Sul_18_1, Sul_18_2, Sul_18_3, Sul_18_4, Sul_18_5, Sul_18_9, Sul_18_10, Sul_18_12	31531449	31556349	Vitis18g02544	Leucine-rich repeat
Sul_18_1, Sul_18_2, Sul_18_3, Sul_18_4, Sul_18_5, Sul_18_9, Sul_18_10, Sul_18_12	31531449	31556349	Vitis18g02545	Leucine-rich repeat
Sul_18_1, Sul_18_2, Sul_18_3, Sul_18_4, Sul_18_5, Sul_18_9, Sul_18_10, Sul_18_12	31552888	31557531	Vitis18g02546	Toll/interleukin-1 receptor homology (TIR) domain
Sul_18_1, Sul_18_2, Sul_18_3, Sul_18_4, Sul_18_5, Sul_18_9, Sul_18_10, Sul_18_12	31556242	31557004	Vitis18g02547	NB-ARC
Sul_18_1, Sul_18_2, Sul_18_3, Sul_18_4, Sul_18_5, Sul_18_9, Sul_18_10, Sul_18_12	31557328	31557659	Vitis18g02548	Toll/interleukin-1 receptor homology (TIR) domain
Sul_18_1, Sul_18_2, Sul_18_3, Sul_18_4, Sul_18_5, Sul_18_9, Sul_18_10, Sul_18_12	31557730	31585405	Vitis18g02549	Integrase	catalytic core
Sul_18_1, Sul_18_2, Sul_18_3, Sul_18_4, Sul_18_5, Sul_18_9, Sul_18_10, Sul_18_12	31577074	31586662	Vitis18g02550	C-JID domain
Sul_18_1, Sul_18_2, Sul_18_3, Sul_18_4, Sul_18_5, Sul_18_9, Sul_18_10, Sul_18_12	31584500	31586662	Vitis18g02551	C-JID domain
Sul_18_1, Sul_18_2, Sul_18_3, Sul_18_4, Sul_18_5, Sul_18_9, Sul_18_10, Sul_18_12	31585215	31586662	Vitis18g02552	Disease resistance R13L4/SHOC-2-like	LRR domain
Sul_18_1, Sul_18_2, Sul_18_3, Sul_18_4, Sul_18_5, Sul_18_9, Sul_18_10, Sul_18_12	31587106	31624730	Vitis18g02553	Toll/interleukin-1 receptor homology (TIR) domain
Sul_18_1, Sul_18_2, Sul_18_3, Sul_18_4, Sul_18_5, Sul_18_9, Sul_18_10, Sul_18_12	31593186	31593683	Vitis18g02554	Mediator of RNA polymerase II transcription subunit 33A/B
Sul_18_1, Sul_18_2, Sul_18_3, Sul_18_4, Sul_18_5, Sul_18_9, Sul_18_10, Sul_18_12	31593913	31613710	Vitis18g02555
Sul_18_1, Sul_18_2, Sul_18_3, Sul_18_4, Sul_18_5, Sul_18_9, Sul_18_10, Sul_18_12	31614519	31618041	Vitis18g02556	Toll/interleukin-1 receptor homology (TIR) domain
Sul_18_1, Sul_18_2, Sul_18_3, Sul_18_4, Sul_18_5, Sul_18_9, Sul_18_10, Sul_18_12	31617616	31629245	Vitis18g02557	Toll/interleukin-1 receptor homology (TIR) domain
Sul_18_1, Sul_18_2, Sul_18_3, Sul_18_4, Sul_18_5, Sul_18_9, Sul_18_10, Sul_18_12	31636355	31636822	Vitis18g02558
Sul_18_1, Sul_18_2, Sul_18_3, Sul_18_4, Sul_18_5, Sul_18_9, Sul_18_10, Sul_18_12	31650932	31654171	Vitis18g02559
Sul_18_1, Sul_18_2, Sul_18_3, Sul_18_4, Sul_18_5, Sul_18_9, Sul_18_10, Sul_18_12	31675029	31677361	Vitis18g02560	Cytochrome P450
Sul_18_1, Sul_18_2, Sul_18_3, Sul_18_4, Sul_18_5, Sul_18_9, Sul_18_10, Sul_18_12	31681733	31683778	Vitis18g02561	Cytochrome P450
Sul_18_1, Sul_18_2, Sul_18_3, Sul_18_4, Sul_18_5, Sul_18_9, Sul_18_10, Sul_18_12	31691856	31692164	Vitis18g02562
Sul_18_1, Sul_18_2, Sul_18_3, Sul_18_4, Sul_18_5, Sul_18_9, Sul_18_10, Sul_18_12	31692844	31693497	Vitis18g02563	Viral movement protein
Sul_18_1, Sul_18_2, Sul_18_3, Sul_18_4, Sul_18_5, Sul_18_9, Sul_18_10, Sul_18_12	31696043	31696618	Vitis18g02564	Reverse transcriptase domain
Sul_18_1, Sul_18_2, Sul_18_3, Sul_18_4, Sul_18_5, Sul_18_9, Sul_18_10, Sul_18_12	31704651	31705388	Vitis18g02565	Cytochrome P450 superfamily
Sul_18_1, Sul_18_2, Sul_18_3, Sul_18_4, Sul_18_5, Sul_18_9, Sul_18_10, Sul_18_12	31705392	31706485	Vitis18g02566	Cytochrome P450
Sul_18_1, Sul_18_2, Sul_18_3, Sul_18_4, Sul_18_5, Sul_18_9, Sul_18_10, Sul_18_12	31724360	31770488	Vitis18g02567	Toll/interleukin-1 receptor homology (TIR) domain
Sul_18_1, Sul_18_2, Sul_18_3, Sul_18_4, Sul_18_5, Sul_18_9, Sul_18_10, Sul_18_12	31744101	31744715	Vitis18g02568	Retrotransposon Copia-like	N-terminal
Sul_18_1, Sul_18_2, Sul_18_3, Sul_18_4, Sul_18_5, Sul_18_9, Sul_18_10, Sul_18_12	31761050	31762022	Vitis18g02569	Tubulin
Sul_18_1, Sul_18_2, Sul_18_3, Sul_18_4, Sul_18_5, Sul_18_9, Sul_18_10, Sul_18_12	31761149	31761607	Vitis18g02570	Tubulin/FtsZ	2-layer sandwich domain
Sul_18_1, Sul_18_2, Sul_18_3, Sul_18_4, Sul_18_5, Sul_18_9, Sul_18_10, Sul_18_12	31779717	31781551	Vitis18g02571	Cytochrome P450
Sul_18_1, Sul_18_2, Sul_18_3, Sul_18_4, Sul_18_5, Sul_18_9, Sul_18_10, Sul_18_12	31786359	31788192	Vitis18g02572	Cytochrome P450
Sul_18_1, Sul_18_2, Sul_18_3, Sul_18_4, Sul_18_5, Sul_18_9, Sul_18_10, Sul_18_12	31798865	31831737	Vitis18g02573
Sul_18_1, Sul_18_2, Sul_18_3, Sul_18_4, Sul_18_5, Sul_18_9, Sul_18_10, Sul_18_12	31798865	31831737	Vitis18g02574	Integrase	catalytic core
Sul_18_1, Sul_18_2, Sul_18_3, Sul_18_4, Sul_18_5, Sul_18_9, Sul_18_10, Sul_18_12	31798865	31831737	Vitis18g02575
Sul_18_1, Sul_18_2, Sul_18_3, Sul_18_4, Sul_18_5, Sul_18_9, Sul_18_10, Sul_18_12	31798865	31836316	Vitis18g02576	Toll/interleukin-1 receptor homology (TIR) domain
Sul_18_1, Sul_18_2, Sul_18_3, Sul_18_4, Sul_18_5, Sul_18_9, Sul_18_10, Sul_18_12	31820462	31820722	Vitis18g02577
Sul_18_1, Sul_18_2, Sul_18_3, Sul_18_4, Sul_18_5, Sul_18_9, Sul_18_10, Sul_18_12	31831894	31872841	Vitis18g02578	Leucine-rich repeat
Sul_18_1, Sul_18_2, Sul_18_3, Sul_18_4, Sul_18_5, Sul_18_9, Sul_18_10, Sul_18_12	31846035	31853053	Vitis18g02579	Toll/interleukin-1 receptor homology (TIR) domain
Sul_18_1, Sul_18_2, Sul_18_3, Sul_18_4, Sul_18_5, Sul_18_9, Sul_18_10, Sul_18_12	31858886	31869185	Vitis18g02580	Toll/interleukin-1 receptor homology (TIR) domain
Sul_18_1, Sul_18_2, Sul_18_3, Sul_18_4, Sul_18_5, Sul_18_9, Sul_18_10, Sul_18_12	31870371	31870634	Vitis18g02581
Sul_18_1, Sul_18_2, Sul_18_3, Sul_18_4, Sul_18_5, Sul_18_9, Sul_18_10, Sul_18_12	31870485	31876670	Vitis18g02582	NB-ARC
Sul_18_1, Sul_18_2, Sul_18_3, Sul_18_4, Sul_18_5, Sul_18_9, Sul_18_10, Sul_18_12	31882203	31882847	Vitis18g02583	Leucine-rich repeat
Sul_18_1, Sul_18_2, Sul_18_3, Sul_18_4, Sul_18_5, Sul_18_9, Sul_18_10, Sul_18_12	31882846	31923223	Vitis18g02584	Leucine-rich repeat
Sul_18_1, Sul_18_2, Sul_18_3, Sul_18_4, Sul_18_5, Sul_18_9, Sul_18_10, Sul_18_12	31889089	31892278	Vitis18g02585	Retrotransposon gag domain
Sul_18_1, Sul_18_2, Sul_18_3, Sul_18_4, Sul_18_5, Sul_18_9, Sul_18_10, Sul_18_12	31895953	31897185	Vitis18g02586
Sul_18_1, Sul_18_2, Sul_18_3, Sul_18_4, Sul_18_5, Sul_18_9, Sul_18_10, Sul_18_12	31906174	31910004	Vitis18g02587	Reverse transcriptase domain
Sul_18_1, Sul_18_2, Sul_18_3, Sul_18_4, Sul_18_5, Sul_18_9, Sul_18_10, Sul_18_12	31928988	31941927	Vitis18g02588	Toll/interleukin-1 receptor homology (TIR) domain
Sul_18_1, Sul_18_2, Sul_18_3, Sul_18_4, Sul_18_5, Sul_18_9, Sul_18_10, Sul_18_12	31943284	31953061	Vitis18g02589	Toll/interleukin-1 receptor homology (TIR) domain
Sul_18_1, Sul_18_2, Sul_18_3, Sul_18_4, Sul_18_5, Sul_18_9, Sul_18_10, Sul_18_12	31970870	31971364	Vitis18g02590	Toll/interleukin-1 receptor homology (TIR) domain
Sul_18_1, Sul_18_2, Sul_18_3, Sul_18_4, Sul_18_5, Sul_18_9, Sul_18_10, Sul_18_12	31970870	31975886	Vitis18g02591	Toll/interleukin-1 receptor homology (TIR) domain
Sul_18_1, Sul_18_2, Sul_18_3, Sul_18_4, Sul_18_5, Sul_18_9, Sul_18_10, Sul_18_12	31974891	31975886	Vitis18g02592	NB-ARC
Sul_18_1, Sul_18_2, Sul_18_3, Sul_18_4, Sul_18_5, Sul_18_9, Sul_18_10, Sul_18_12	31976204	31978380	Vitis18g02593	Leucine-rich repeat	typical subtype
Sul_18_1, Sul_18_2, Sul_18_3, Sul_18_4, Sul_18_5, Sul_18_9, Sul_18_10, Sul_18_12	31988525	31989385	Vitis18g02594	C2 domain
Sul_18_1, Sul_18_2, Sul_18_3, Sul_18_4, Sul_18_5, Sul_18_9, Sul_18_10, Sul_18_12	31999498	32000076	Vitis18g02595	C2 domain
Sul_18_1, Sul_18_2, Sul_18_3, Sul_18_4, Sul_18_5, Sul_18_9, Sul_18_10, Sul_18_12	32000351	32001397	Vitis18g02596	Reverse transcriptase	RNA-dependent DNA polymerase
Sul_18_1, Sul_18_2, Sul_18_3, Sul_18_4, Sul_18_5, Sul_18_9, Sul_18_10, Sul_18_12	32001575	32003953	Vitis18g02597	Integrase	catalytic core
Sul_18_1, Sul_18_2, Sul_18_3, Sul_18_4, Sul_18_5, Sul_18_9, Sul_18_10, Sul_18_12	32017117	32017455	Vitis18g02598	Aspartic peptidase A1
Sul_18_1, Sul_18_2, Sul_18_3, Sul_18_4, Sul_18_5, Sul_18_9, Sul_18_10, Sul_18_12	32017787	32018083	Vitis18g02599
Sul_18_1, Sul_18_2, Sul_18_3, Sul_18_4, Sul_18_5, Sul_18_9, Sul_18_10, Sul_18_12	32042859	32046326	Vitis18g02600	Integrase	catalytic core
Sul_18_1, Sul_18_2, Sul_18_3, Sul_18_4, Sul_18_5, Sul_18_9, Sul_18_10, Sul_18_12	32047450	32053841	Vitis18g02601	Toll/interleukin-1 receptor homology (TIR) domain
Sul_18_1, Sul_18_2, Sul_18_3, Sul_18_4, Sul_18_5, Sul_18_9, Sul_18_10, Sul_18_12	32068800	32079176	Vitis18g02602	C2 domain
Sul_18_1, Sul_18_2, Sul_18_3, Sul_18_4, Sul_18_5, Sul_18_9, Sul_18_10, Sul_18_12	32101169	32102885	Vitis18g02603	Cytochrome P450
Sul_18_1, Sul_18_2, Sul_18_3, Sul_18_4, Sul_18_5, Sul_18_9, Sul_18_10, Sul_18_12	32123498	32125582	Vitis18g02604	Cytochrome P450
Sul_18_1, Sul_18_2, Sul_18_3, Sul_18_4, Sul_18_5, Sul_18_9, Sul_18_10, Sul_18_12	32140062	32161995	Vitis18g02605	D-isomer specific 2-hydroxyacid dehydrogenase	catalytic domain
Sul_18_1, Sul_18_2, Sul_18_3, Sul_18_4, Sul_18_5, Sul_18_9, Sul_18_10, Sul_18_12	32145052	32146929	Vitis18g02606	GAG-pre-integrase domain
Sul_18_1, Sul_18_2, Sul_18_3, Sul_18_4, Sul_18_5, Sul_18_9, Sul_18_10, Sul_18_12	32146911	32147968	Vitis18g02607	Reverse transcriptase	RNA-dependent DNA polymerase
Sul_18_1, Sul_18_2, Sul_18_3, Sul_18_4, Sul_18_5, Sul_18_9, Sul_18_10, Sul_18_12	32148780	32149706	Vitis18g02608	Reverse transcriptase zinc-binding domain
Sul_18_1, Sul_18_2, Sul_18_3, Sul_18_4, Sul_18_5, Sul_18_9, Sul_18_10, Sul_18_12	32166781	32167098	Vitis18g02609	Reverse transcriptase	RNA-dependent DNA polymerase
Sul_18_1, Sul_18_2, Sul_18_3, Sul_18_4, Sul_18_5, Sul_18_9, Sul_18_10, Sul_18_12	32167400	32167894	Vitis18g02610
Sul_18_1, Sul_18_2, Sul_18_3, Sul_18_4, Sul_18_5, Sul_18_9, Sul_18_10, Sul_18_12	32170127	32176276	Vitis18g02611	F-box domain
Sul_18_1, Sul_18_2, Sul_18_3, Sul_18_4, Sul_18_5, Sul_18_9, Sul_18_10, Sul_18_12	32181076	32190305	Vitis18g02612	Alpha/beta hydrolase fold-1
Sul_18_1, Sul_18_2, Sul_18_3, Sul_18_4, Sul_18_5, Sul_18_9, Sul_18_10, Sul_18_12	32197343	32215050	Vitis18g02613	Zinc finger	CCHC-type
Sul_18_1, Sul_18_2, Sul_18_3, Sul_18_4, Sul_18_5, Sul_18_9, Sul_18_10, Sul_18_12	32221617	32239273	Vitis18g02614	Cytidyltransferase-like domain
Sul_18_1, Sul_18_2, Sul_18_3, Sul_18_4, Sul_18_5, Sul_18_9, Sul_18_10, Sul_18_12	32248520	32249710	Vitis18g02615	Reverse transcriptase	RNA-dependent DNA polymerase
Sul_18_1, Sul_18_2, Sul_18_3, Sul_18_4, Sul_18_5, Sul_18_9, Sul_18_10, Sul_18_12	32249774	32250238	Vitis18g02616	DNA/RNA polymerase superfamily
Sul_18_1, Sul_18_2, Sul_18_3, Sul_18_4, Sul_18_5, Sul_18_9, Sul_18_10, Sul_18_12	32254987	32262863	Vitis18g02617	Transcription factor, Agamous-like protein 11	MADS-box	AGL11
Sul_18_1, Sul_18_2, Sul_18_3, Sul_18_4, Sul_18_5, Sul_18_9, Sul_18_10, Sul_18_12	32283881	32290830	Vitis18g02618	Reverse transcriptase domain
Sul_18_1, Sul_18_2, Sul_18_3, Sul_18_4, Sul_18_5, Sul_18_9, Sul_18_10, Sul_18_12	32283881	32294964	Vitis18g02619	Elongation factor 1B gamma	C-terminal
Sul_18_1, Sul_18_2, Sul_18_3, Sul_18_4, Sul_18_5, Sul_18_9, Sul_18_10, Sul_18_12	32294819	32312816	Vitis18g02620	Ankyrin repeat
Sul_18_1, Sul_18_2, Sul_18_3, Sul_18_4, Sul_18_5, Sul_18_9, Sul_18_10, Sul_18_12	32338154	32338954	Vitis18g02621	AP endonuclease 1
Sul_18_1, Sul_18_2, Sul_18_3, Sul_18_4, Sul_18_5, Sul_18_9, Sul_18_10, Sul_18_12	32362410	32364733	Vitis18g02622	Kinesin motor domain
Sul_18_1, Sul_18_2, Sul_18_3, Sul_18_4, Sul_18_5, Sul_18_9, Sul_18_10, Sul_18_12	32366235	32369853	Vitis18g02623	Pentatricopeptide repeat
Sul_18_1, Sul_18_2, Sul_18_3, Sul_18_4, Sul_18_5, Sul_18_9, Sul_18_10, Sul_18_12	32372817	32388951	Vitis18g02624	Vesicle transport protein	Use1
Sul_18_1, Sul_18_2, Sul_18_3, Sul_18_4, Sul_18_5, Sul_18_9, Sul_18_10, Sul_18_12	32417879	32419693	Vitis18g02625	Chromo/chromo shadow domain
Sul_18_1, Sul_18_2, Sul_18_3, Sul_18_4, Sul_18_5, Sul_18_9, Sul_18_10, Sul_18_12	32428704	32429435	Vitis18g02626	DNA/RNA polymerase superfamily
Sul_18_1, Sul_18_2, Sul_18_3, Sul_18_4, Sul_18_5, Sul_18_9, Sul_18_10, Sul_18_12	32429881	32430255	Vitis18g02627	Reverse transcriptase	RNA-dependent DNA polymerase
Sul_18_1, Sul_18_2, Sul_18_3, Sul_18_4, Sul_18_5, Sul_18_9, Sul_18_10, Sul_18_12	32477045	32478296	Vitis18g02628	NADH:flavin oxidoreductase/NADH oxidase	N-terminal	OPR11_1
Sul_18_1, Sul_18_2, Sul_18_3, Sul_18_4, Sul_18_5, Sul_18_9, Sul_18_10, Sul_18_12	32478297	32517061	Vitis18g02629	NADH:flavin oxidoreductase/NADH oxidase	N-terminal
Sul_18_1, Sul_18_2, Sul_18_3, Sul_18_4, Sul_18_5, Sul_18_9, Sul_18_10, Sul_18_12	32490366	32521286	Vitis18g02630	NADH:flavin oxidoreductase/NADH oxidase	N-terminal	OPR2_4
Sul_18_1, Sul_18_2, Sul_18_3, Sul_18_4, Sul_18_5, Sul_18_9, Sul_18_10, Sul_18_12	32492273	32521286	Vitis18g02631	Zinc finger	CCHC-type
Sul_18_1, Sul_18_2, Sul_18_3, Sul_18_4, Sul_18_5, Sul_18_9, Sul_18_10, Sul_18_12	32492273	32541094	Vitis18g02632	NADH:flavin oxidoreductase/NADH oxidase	N-terminal
Sul_18_1, Sul_18_2, Sul_18_3, Sul_18_4, Sul_18_5, Sul_18_9, Sul_18_10, Sul_18_12	32505249	32505461	Vitis18g02633
Sul_18_1, Sul_18_2, Sul_18_3, Sul_18_4, Sul_18_5, Sul_18_9, Sul_18_10, Sul_18_12	32507148	32507624	Vitis18g02634
Sul_18_1, Sul_18_2, Sul_18_3, Sul_18_4, Sul_18_5, Sul_18_9, Sul_18_10, Sul_18_12	32522972	32541094	Vitis18g02635	Integrase	catalytic core
Sul_18_1, Sul_18_2, Sul_18_3, Sul_18_4, Sul_18_5, Sul_18_9, Sul_18_10, Sul_18_12	32522972	32571820	Vitis18g02636
Sul_18_1, Sul_18_2, Sul_18_3, Sul_18_4, Sul_18_5, Sul_18_9, Sul_18_10, Sul_18_12	32532754	32534158	Vitis18g02637	NADH:flavin oxidoreductase/NADH oxidase	N-terminal
Sul_18_1, Sul_18_2, Sul_18_3, Sul_18_4, Sul_18_5, Sul_18_9, Sul_18_10, Sul_18_12	32541038	32543413	Vitis18g02638	NADH:flavin oxidoreductase/NADH oxidase	N-terminal	OPR2_7
Sul_18_1, Sul_18_2, Sul_18_3, Sul_18_4, Sul_18_5, Sul_18_9, Sul_18_10, Sul_18_12	32546110	32546409	Vitis18g02639
Sul_18_1, Sul_18_2, Sul_18_3, Sul_18_4, Sul_18_5, Sul_18_9, Sul_18_10, Sul_18_12	32552216	32552914	Vitis18g02640	NADH:flavin oxidoreductase/NADH oxidase	N-terminal
Sul_18_1, Sul_18_2, Sul_18_3, Sul_18_4, Sul_18_5, Sul_18_9, Sul_18_10, Sul_18_12	32570767	32576096	Vitis18g02641	NADH:flavin oxidoreductase/NADH oxidase	N-terminal
Sul_18_1, Sul_18_2, Sul_18_3, Sul_18_4, Sul_18_5, Sul_18_9, Sul_18_10, Sul_18_12	32591369	32597277	Vitis18g02642	Domain of unknown function DUF7705
Sul_18_1, Sul_18_2, Sul_18_3, Sul_18_4, Sul_18_5, Sul_18_9, Sul_18_10, Sul_18_12	32598797	32607116	Vitis18g02643	Toll/interleukin-1 receptor homology (TIR) domain
Sul_18_1, Sul_18_2, Sul_18_3, Sul_18_4, Sul_18_5, Sul_18_9, Sul_18_10, Sul_18_12	32622967	32638831	Vitis18g02644	Transcription factor	MADS-box	VvAGL12
Sul_18_1, Sul_18_2, Sul_18_3, Sul_18_4, Sul_18_5, Sul_18_9, Sul_18_10, Sul_18_12	32650431	32650862	Vitis18g02645	Reverse transcriptase/retrotransposon-derived protein	RNase H-like domain
Sul_18_1, Sul_18_2, Sul_18_3, Sul_18_4, Sul_18_5, Sul_18_9, Sul_18_10, Sul_18_12	32652983	32655724	Vitis18g02646	GDSL lipase/esterase		Sul_18_12_peak marker
